# Supplementary material for: Crystal structure of 2-{[(5-nitro­thio­phen-2-yl)methyl­idene]amino}­phenol
Source: Acta Crystallogr E Crystallogr Commun. 2015 May 23;71(Pt 6):o418. doi: 10.1107/S2056989015009202 (PMC4459297; doi:10.1107/S2056989015009202)
Supplement: Supplementary file 1 [file e-71-0o418-sup1.cif]

##############################################################################
#                                                                            #
# This CIF contains the data in a paper accepted for publication in          #
# Acta Crystallographica Section E. It conforms to the requirements of       #
# Notes for Authors for Acta Crystallographica Section E, and has been       #
# peer reviewed under the auspices of the IUCr Commission on Journals.       #
#                                                                            #
# Full details of the Crystallographic Information File format               #
# are given in the paper "The Crystallographic Information File (CIF):       #
# a New Standard Archive File for Crystallography" by S. R. Hall, F. H.      #
# Allen and I. D. Brown [Acta Cryst. (1991), A47, 655-685].                  #
#                                                                            #
# The current version of the core CIF dictionary is obtainable from          #
# ftp://ftp.iucr.org/pub/cif_core.dic.                                       #
#                                                                            #
# Software is freely available for graphical display of the structure(s)     #
# in this CIF. For information consult the CIF software page                 #
# http://www.iucr.org/resources/cif/software.                                #
#                                                                            #
# This file may be used for bona fide research purposes within the           #
# scientific community so long as proper attribution is given to the journal # 
# article from which it was obtained.                                        #
#                                                                            #
##############################################################################
data_I
_database_code_depnum_ccdc_archive 'CCDC 1400935'
_audit_creation_method     SHELXL-97
_journal_date_recd_electronic     2015-05-09
_journal_date_accepted     2015-05-14
_journal_name_full     'Acta Crystallographica, Section E'
_journal_year     2015
_journal_volume     71
_journal_issue      6
_journal_page_first     o418
_journal_page_last     o418
_journal_paper_category     HO
_journal_paper_doi     10.1107/S2056989015009202
_journal_coeditor_code     HB7421
_publ_contact_author_name     'Hasan Tanak'
_publ_contact_author_address
;
Department of Physics
Amasya University
TR-05100
Amasya
Turkey
;
_publ_contact_author_email     'hasantanak@gmail.com'
_publ_contact_author_fax     ?
_publ_contact_author_phone     '++90(358) 2421613 ext 4677'
_publ_section_title
;
Crystal structure of 2-{[(5-nitrothiophen-2-yl)methylidene]amino}phenol
;
loop_
    _publ_author_name
    _publ_author_address
    'Ko\,cak, Figen'
;
Department of Physics
Faculty of Arts & Science
Amasya University
TR-05100 Amasya
Turkey
;
    'Tanak, Hasan'
;
Department of Physics
Faculty of Arts & Science
Amasya University
TR-05100 Amasya
Turkey
;
    'A\<gar, Erbil'
;
Department of Chemistry
Faculty of Arts & Science
Ondokuz May\?is University
55139 Samsun
Turkey
;
    'Onur Erman Do\<gan'
;
Department of Chemistry
Faculty of Arts & Science
Ondokuz May\?is University
TR-55139 Kurupelit-Samsun
Turkey
;
    '\"Ozdemir, Nam\?ik'
;
Department of Physics
Ondokuz May\?is University
TR-55139 Samsun
Turkey
;
_chemical_name_systematic
;
2-{[(5-Nitrothiophen-2-yl)methylidene]amino}phenol
;
_chemical_name_common     ?
_chemical_formula_moiety     'C11 H8 N2 O3 S'
_chemical_formula_sum     'C11 H8 N2 O3 S'
_chemical_formula_iupac     'C11 H8 N2 O3 S'
_chemical_formula_weight     248.25
_chemical_melting_point     ?
_symmetry_cell_setting     monoclinic
_symmetry_space_group_name_H-M     'P 21/c'
_symmetry_space_group_name_Hall     '-P 2ybc'
loop_
    _symmetry_equiv_pos_as_xyz
    'x, y, z'
    '-x, y+1/2, -z+1/2'
    '-x, -y, -z'
    'x, -y-1/2, z-1/2'
_cell_length_a     10.642(5)
_cell_length_b     7.043(5)
_cell_length_c     14.535(5)
_cell_angle_alpha     90.00
_cell_angle_beta     93.566(5)
_cell_angle_gamma     90.00
_cell_volume     1087.3(10)
_cell_formula_units_Z     4
_cell_measurement_reflns_used     9881
_cell_measurement_theta_min     1.92
_cell_measurement_theta_max     29.03
_cell_measurement_temperature     293(2)
_exptl_crystal_description     'prism'
_exptl_crystal_colour     'dark brown'
_exptl_crystal_size_max     0.68
_exptl_crystal_size_mid     0.37
_exptl_crystal_size_min     0.15
_exptl_crystal_density_diffrn     1.516
_exptl_crystal_density_meas     ?
_exptl_crystal_F_000     512
_exptl_absorpt_coefficient_mu     0.294
_exptl_absorpt_correction_type     integration
_exptl_absorpt_process_details
;
(X-RED32; Stoe & Cie, 2002)
;
_exptl_absorpt_correction_T_min     0.8772
_exptl_absorpt_correction_T_max     0.9649
_exptl_special_details
;
360 frames, detector distance = 80 mm
;
_diffrn_ambient_temperature     293(2)
_diffrn_radiation_type     MoK\a
_diffrn_radiation_wavelength     0.71069
_diffrn_radiation_source     'fine-focus sealed tube'
_diffrn_radiation_monochromator     graphite
_diffrn_measurement_device_type     'Stoe IPDS'
_diffrn_measurement_method     'rotation method'
_diffrn_detector_area_resol_mean     6.67
_diffrn_reflns_number     7883
_diffrn_reflns_av_R_equivalents     0.1137
_diffrn_reflns_av_sigmaI/netI     0.1022
_diffrn_reflns_theta_min     1.92
_diffrn_reflns_theta_max     26.50
_diffrn_reflns_theta_full     26.50
_diffrn_measured_fraction_theta_max     1.000
_diffrn_measured_fraction_theta_full     1.000
_diffrn_reflns_limit_h_min     -13
_diffrn_reflns_limit_h_max     13
_diffrn_reflns_limit_k_min     -8
_diffrn_reflns_limit_k_max     8
_diffrn_reflns_limit_l_min     -18
_diffrn_reflns_limit_l_max     18
_diffrn_standards_number     ?
_diffrn_standards_interval_count     ?
_diffrn_standards_interval_time     ?
_diffrn_standards_decay_%     ?
_refine_special_details
;
Refinement of <i>F</i>^2^ against ALL reflections. The weighted <i>R</i>-factor
<i>wR</i> and goodness of fit <i>S</i> are based on <i>F</i>^2^, conventional
<i>R</i>-factors <i>R</i> are based on <i>F</i>, with <i>F</i> set to zero for
negative <i>F</i>^2^. The threshold expression of <i>F</i>^2^ >
\s(<i>F</i>^2^) is used only for calculating <i>R</i>-factors(gt) <i>etc</i>.
and is not relevant to the choice of reflections for refinement.
<i>R</i>-factors based on <i>F</i>^2^ are statistically about twice as large
as those based on <i>F</i>, and <i>R</i>- factors based on ALL data will be
even larger.
;
_reflns_number_total     2254
_reflns_number_gt     1696
_reflns_threshold_expression     I>2\s(I)
_refine_ls_structure_factor_coef     Fsqd
_refine_ls_matrix_type     full
_refine_ls_R_factor_all     0.0766
_refine_ls_R_factor_gt     0.0635
_refine_ls_wR_factor_gt     0.0945
_refine_ls_wR_factor_ref     0.1004
_refine_ls_goodness_of_fit_ref     0.980
_refine_ls_restrained_S_all     0.980
_refine_ls_number_reflns     2254
_refine_ls_number_parameters     186
_refine_ls_number_restraints     0
_refine_ls_hydrogen_treatment     mixed
_refine_ls_weighting_scheme     calc
_refine_ls_weighting_details
                 'calc w=1/[\s^2^(Fo^2^)+(0.0675P)^2^] where P=(Fo^2^+2Fc^2^)/3'
_atom_sites_solution_hydrogens     geom
_atom_sites_solution_primary     direct
_atom_sites_solution_secondary     difmap
_refine_ls_shift/su_max     0.000
_refine_ls_shift/su_mean     0.000
_refine_diff_density_max     0.886
_refine_diff_density_min     -0.447
_refine_ls_extinction_method     none
_refine_ls_extinction_coef     ?
loop_
    _atom_type_symbol
    _atom_type_description
    _atom_type_scat_dispersion_real
    _atom_type_scat_dispersion_imag
    _atom_type_scat_source
    'C' 'C' 0.0033 0.0016
                         'International Tables Vol C Tables 4.2.6.8 and 6.1.1.4'
    'H' 'H' 0.0000 0.0000
                         'International Tables Vol C Tables 4.2.6.8 and 6.1.1.4'
    'N' 'N' 0.0061 0.0033
                         'International Tables Vol C Tables 4.2.6.8 and 6.1.1.4'
    'O' 'O' 0.0106 0.0060
                         'International Tables Vol C Tables 4.2.6.8 and 6.1.1.4'
    'S' 'S' 0.1246 0.1234
                         'International Tables Vol C Tables 4.2.6.8 and 6.1.1.4'
_computing_data_collection
;
X-AREA (Stoe & Cie, 2002)
;
_computing_cell_refinement
;
X-AREA (Stoe & Cie, 2002)
;
_computing_data_reduction
;
X-RED32 (Stoe & Cie, 2002)
;
_computing_structure_solution
;
SHELXS97 (Sheldrick, 2008)
;
_computing_structure_refinement
;
SHELXL97 (Sheldrick, 2008)
;
_computing_molecular_graphics
;
ORTEP-3 for Windows (Farrugia, 2012)
;
_computing_publication_material
;
WinGX (Farrugia, 2012)
;
loop_
    _atom_site_type_symbol
    _atom_site_label
    _atom_site_fract_x
    _atom_site_fract_y
    _atom_site_fract_z
    _atom_site_U_iso_or_equiv
    _atom_site_adp_type
    _atom_site_calc_flag
    _atom_site_refinement_flags
    _atom_site_occupancy
    _atom_site_symmetry_multiplicity
    _atom_site_disorder_assembly
    _atom_site_disorder_group
    S S1 0.58190(4) 0.11508(6) 0.11107(3) 0.04605(16) Uani d . 1 1 . .
    N N2 0.41409(13) 0.10939(19) 0.27382(9) 0.0449(3) Uani d . 1 1 . .
    N N1 0.77113(14) 0.1231(2) -0.00532(10) 0.0532(4) Uani d . 1 1 . .
    C C1 0.73710(15) 0.1181(2) 0.08813(11) 0.0453(4) Uani d . 1 1 . .
    C C4 0.62428(15) 0.1069(2) 0.22648(11) 0.0460(4) Uani d . 1 1 . .
    C C6 0.32806(15) 0.1149(2) 0.34380(11) 0.0438(4) Uani d . 1 1 . .
    O O2 0.68543(14) 0.1159(2) -0.06611(9) 0.0733(4) Uani d . 1 1 . .
    C C5 0.53109(16) 0.1040(3) 0.29481(12) 0.0496(4) Uani d . 1 1 . .
    C C7 0.35846(18) 0.1360(3) 0.43745(12) 0.0512(4) Uani d . 1 1 . .
    C C3 0.75216(17) 0.1053(3) 0.24363(13) 0.0625(5) Uani d . 1 1 . .
    O O1 0.88152(13) 0.1329(3) -0.02073(10) 0.0807(5) Uani d . 1 1 . .
    C C2 0.81816(17) 0.1119(3) 0.16344(13) 0.0581(5) Uani d . 1 1 . .
    O O3 0.16507(15) 0.0835(3) 0.22346(11) 0.0904(6) Uani d . 1 1 . .
    C C8 0.26579(19) 0.1470(3) 0.49960(13) 0.0574(5) Uani d . 1 1 . .
    C C11 0.20103(17) 0.1045(3) 0.31379(13) 0.0584(5) Uani d . 1 1 . .
    C C9 0.1415(2) 0.1387(3) 0.46888(15) 0.0665(5) Uani d . 1 1 . .
    C C10 0.1095(2) 0.1179(4) 0.37699(17) 0.0748(6) Uani d . 1 1 . .
    H H2 0.904(2) 0.113(3) 0.1586(14) 0.068(6) Uiso d . 1 1 . .
    H H3 0.787(2) 0.107(3) 0.2986(17) 0.073(7) Uiso d . 1 1 . .
    H H5 0.564(2) 0.096(3) 0.3560(17) 0.079(7) Uiso d . 1 1 . .
    H H7 0.447(2) 0.150(3) 0.4606(13) 0.063(6) Uiso d . 1 1 . .
    H H10 0.028(3) 0.112(4) 0.3543(19) 0.100(9) Uiso d . 1 1 . .
    H H9 0.080(2) 0.151(3) 0.5109(16) 0.078(7) Uiso d . 1 1 . .
    H H8 0.288(2) 0.167(3) 0.5609(16) 0.069(6) Uiso d . 1 1 . .
    H H1 0.227(3) 0.069(4) 0.198(2) 0.097(10) Uiso d . 1 1 . .
loop_
    _atom_site_aniso_label
    _atom_site_aniso_U_11
    _atom_site_aniso_U_22
    _atom_site_aniso_U_33
    _atom_site_aniso_U_12
    _atom_site_aniso_U_13
    _atom_site_aniso_U_23
    S1 0.0373(2) 0.0531(3) 0.0481(2) -0.00158(18) 0.00516(15) 0.00117(19)
    N2 0.0434(7) 0.0456(8) 0.0468(7) -0.0009(6) 0.0106(5) -0.0022(6)
    N1 0.0513(8) 0.0589(9) 0.0506(8) -0.0077(7) 0.0128(6) 0.0009(7)
    C1 0.0413(8) 0.0481(9) 0.0475(8) -0.0043(7) 0.0102(6) -0.0017(7)
    C4 0.0415(8) 0.0509(10) 0.0463(8) -0.0008(7) 0.0083(6) -0.0016(7)
    C6 0.0416(8) 0.0412(8) 0.0496(8) 0.0020(7) 0.0113(6) 0.0011(7)
    O2 0.0625(8) 0.1093(12) 0.0482(7) -0.0094(8) 0.0035(6) 0.0076(7)
    C5 0.0433(9) 0.0598(11) 0.0463(9) 0.0000(8) 0.0086(7) -0.0012(8)
    C7 0.0498(9) 0.0535(11) 0.0510(9) 0.0034(8) 0.0087(7) 0.0005(8)
    C3 0.0435(9) 0.0957(16) 0.0482(10) -0.0015(9) 0.0028(7) -0.0021(10)
    O1 0.0533(8) 0.1232(14) 0.0681(9) -0.0151(8) 0.0234(7) -0.0032(9)
    C2 0.0368(8) 0.0814(13) 0.0567(10) -0.0030(9) 0.0072(7) -0.0037(9)
    O3 0.0490(8) 0.160(2) 0.0621(9) 0.0045(10) 0.0003(7) -0.0177(10)
    C8 0.0652(11) 0.0581(12) 0.0506(10) 0.0055(9) 0.0174(9) 0.0026(8)
    C11 0.0448(9) 0.0739(13) 0.0572(10) -0.0007(9) 0.0077(7) -0.0046(9)
    C9 0.0600(11) 0.0721(14) 0.0707(13) 0.0035(10) 0.0295(10) 0.0010(10)
    C10 0.0410(10) 0.1066(19) 0.0783(14) -0.0021(11) 0.0147(9) -0.0058(13)
_geom_special_details
;
All e.s.d.'s (except the e.s.d. in the dihedral angle between two l.s. planes)
are estimated using the full covariance matrix. The cell e.s.d.'s are taken
into account individually in the estimation of e.s.d.'s in distances, angles
and torsion angles; correlations between e.s.d.'s in cell parameters are only
used when they are defined by crystal symmetry. An approximate (isotropic)
treatment of cell e.s.d.'s is used for estimating e.s.d.'s involving l.s.
planes.
;
loop_
    _geom_bond_atom_site_label_1
    _geom_bond_atom_site_label_2
    _geom_bond_site_symmetry_2
    _geom_bond_distance
    _geom_bond_publ_flag
    S1 C1 . 1.7054(18) ?
    S1 C4 . 1.7107(18) ?
    N2 C5 . 1.264(2) ?
    N2 C6 . 1.411(2) ?
    N1 O1 . 1.212(2) ?
    N1 O2 . 1.231(2) ?
    N1 C1 . 1.428(2) ?
    C1 C2 . 1.352(3) ?
    C4 C3 . 1.368(3) ?
    C4 C5 . 1.447(2) ?
    C6 C7 . 1.387(3) ?
    C6 C11 . 1.396(2) ?
    C5 H5 . 0.94(2) ?
    C7 C8 . 1.380(3) ?
    C7 H7 . 0.99(2) ?
    C3 C2 . 1.399(3) ?
    C3 H3 . 0.86(2) ?
    C2 H2 . 0.92(2) ?
    O3 C11 . 1.353(2) ?
    O3 H1 . 0.78(3) ?
    C8 C9 . 1.370(3) ?
    C8 H8 . 0.92(2) ?
    C11 C10 . 1.383(3) ?
    C9 C10 . 1.366(3) ?
    C9 H9 . 0.93(2) ?
    C10 H10 . 0.91(3) ?
loop_
    _geom_angle_atom_site_label_1
    _geom_angle_atom_site_label_2
    _geom_angle_atom_site_label_3
    _geom_angle_site_symmetry_1
    _geom_angle_site_symmetry_3
    _geom_angle
    _geom_angle_publ_flag
    C1 S1 C4 . . 89.58(8) ?
    C5 N2 C6 . . 120.03(15) ?
    O1 N1 O2 . . 123.60(15) ?
    O1 N1 C1 . . 118.92(15) ?
    O2 N1 C1 . . 117.48(15) ?
    C2 C1 N1 . . 125.76(16) ?
    C2 C1 S1 . . 114.73(13) ?
    N1 C1 S1 . . 119.50(13) ?
    C3 C4 C5 . . 126.26(16) ?
    C3 C4 S1 . . 112.18(13) ?
    C5 C4 S1 . . 121.56(13) ?
    C7 C6 C11 . . 118.31(16) ?
    C7 C6 N2 . . 126.03(16) ?
    C11 C6 N2 . . 115.62(15) ?
    N2 C5 C4 . . 122.75(16) ?
    N2 C5 H5 . . 122.4(15) ?
    C4 C5 H5 . . 114.9(15) ?
    C8 C7 C6 . . 121.03(18) ?
    C8 C7 H7 . . 118.6(12) ?
    C6 C7 H7 . . 120.3(12) ?
    C4 C3 C2 . . 113.16(17) ?
    C4 C3 H3 . . 122.7(16) ?
    C2 C3 H3 . . 124.1(16) ?
    C1 C2 C3 . . 110.35(16) ?
    C1 C2 H2 . . 121.6(13) ?
    C3 C2 H2 . . 128.0(13) ?
    C11 O3 H1 . . 106(2) ?
    C9 C8 C7 . . 119.92(19) ?
    C9 C8 H8 . . 120.7(14) ?
    C7 C8 H8 . . 119.3(14) ?
    O3 C11 C10 . . 118.94(18) ?
    O3 C11 C6 . . 121.26(17) ?
    C10 C11 C6 . . 119.80(18) ?
    C10 C9 C8 . . 120.01(18) ?
    C10 C9 H9 . . 120.7(14) ?
    C8 C9 H9 . . 119.3(14) ?
    C9 C10 C11 . . 120.9(2) ?
    C9 C10 H10 . . 122.2(18) ?
    C11 C10 H10 . . 116.8(18) ?
loop_
    _geom_torsion_atom_site_label_1
    _geom_torsion_atom_site_label_2
    _geom_torsion_atom_site_label_3
    _geom_torsion_atom_site_label_4
    _geom_torsion_site_symmetry_1
    _geom_torsion_site_symmetry_2
    _geom_torsion_site_symmetry_3
    _geom_torsion_site_symmetry_4
    _geom_torsion
    _geom_torsion_publ_flag
    O1 N1 C1 C2 . . . . -4.2(3) ?
    O2 N1 C1 C2 . . . . 175.3(2) ?
    O1 N1 C1 S1 . . . . 177.06(14) ?
    O2 N1 C1 S1 . . . . -3.4(2) ?
    C4 S1 C1 C2 . . . . 0.44(16) ?
    C4 S1 C1 N1 . . . . 179.27(14) ?
    C1 S1 C4 C3 . . . . -0.44(16) ?
    C1 S1 C4 C5 . . . . 179.02(15) ?
    C5 N2 C6 C7 . . . . 7.5(3) ?
    C5 N2 C6 C11 . . . . -174.84(17) ?
    C6 N2 C5 C4 . . . . -177.11(16) ?
    C3 C4 C5 N2 . . . . 178.60(19) ?
    S1 C4 C5 N2 . . . . -0.8(3) ?
    C11 C6 C7 C8 . . . . -0.1(3) ?
    N2 C6 C7 C8 . . . . 177.44(17) ?
    C5 C4 C3 C2 . . . . -179.07(19) ?
    S1 C4 C3 C2 . . . . 0.4(2) ?
    N1 C1 C2 C3 . . . . -179.06(17) ?
    S1 C1 C2 C3 . . . . -0.3(2) ?
    C4 C3 C2 C1 . . . . 0.0(3) ?
    C6 C7 C8 C9 . . . . -0.6(3) ?
    C7 C6 C11 O3 . . . . -179.9(2) ?
    N2 C6 C11 O3 . . . . 2.3(3) ?
    C7 C6 C11 C10 . . . . 0.9(3) ?
    N2 C6 C11 C10 . . . . -176.96(19) ?
    C7 C8 C9 C10 . . . . 0.6(3) ?
    C8 C9 C10 C11 . . . . 0.1(4) ?
    O3 C11 C10 C9 . . . . 179.8(2) ?
    C6 C11 C10 C9 . . . . -0.9(4) ?
loop_
    _geom_hbond_atom_site_label_D
    _geom_hbond_atom_site_label_H
    _geom_hbond_atom_site_label_A
    _geom_hbond_site_symmetry_A
    _geom_hbond_distance_DH
    _geom_hbond_distance_HA
    _geom_hbond_distance_DA
    _geom_hbond_angle_DHA
    O3 H1 O2 3_655 0.78(3) 2.54(3) 3.192(3) 141(3)
    O3 H1 N2 . 0.78(3) 2.23(3) 2.711(2) 121(3)
