# Supplementary material for: Crystal structure of 2-{[(5-nitro­thio­phen-2-yl)methyl­idene]amino}­phenol
Source: Acta Crystallogr E Crystallogr Commun. 2015 May 23;71(Pt 6):o418. doi: 10.1107/S2056989015009202 (PMC4459297; doi:10.1107/S2056989015009202)
Supplement: Supplementary file 2 [file e-71-0o418-Isup2.hkl]

#
# h,k,l, Fc-squared, Fo-squared, sigma(Fo-squared) and status flag
#
data_I
_shelx_title ' tanak20'
_shelx_refln_list_code          4
_shelx_F_calc_maximum      192.28
_exptl_crystal_F_000       512.00
_reflns_d_resolution_high  0.7964
 
loop_
 _symmetry_equiv_pos_as_xyz
 'x, y, z'
 '-x, y+1/2, -z+1/2'
 '-x, -y, -z'
 'x, -y-1/2, z-1/2'
 
_cell_length_a    10.6420
_cell_length_b     7.0430
_cell_length_c    14.5350
_cell_angle_alpha  90.000
_cell_angle_beta   93.566
_cell_angle_gamma  90.000
 
_shelx_F_squared_multiplier     1.000
 
loop_
 _refln_index_h
 _refln_index_k
 _refln_index_l
 _refln_F_squared_calc
 _refln_F_squared_meas
 _refln_F_squared_sigma
 _refln_observed_status
   1   0   0     3971.94     4368.10     44.58 o
   2   0   0     9531.74     9885.96     69.13 o
   3   0   0     1722.29     1593.45     13.76 o
   4   0   0     2298.87     2451.17     25.58 o
   5   0   0      692.20      746.14     17.05 o
   6   0   0      807.10      820.31      6.53 o
   7   0   0      807.90      769.55      5.67 o
   8   0   0        2.55        2.67      2.91 o
   9   0   0       47.97       56.99      3.27 o
  10   0   0       13.88       16.94      2.88 o
  11   0   0       68.45       73.09      6.16 o
  12   0   0      164.30      168.23     10.48 o
  13   0   0      119.10      116.87      4.42 o
   1   1   0      440.52      454.15      8.54 o
   2   1   0      924.84      918.13      7.52 o
   3   1   0        3.05        1.92      2.22 o
   4   1   0      371.54      375.18      4.70 o
   5   1   0     1064.20     1096.02      7.19 o
   6   1   0       20.04       15.38      1.97 o
   7   1   0      160.95      174.18      2.53 o
   8   1   0       12.46       12.54      2.05 o
   9   1   0       30.47       29.81      1.97 o
  10   1   0       41.53       42.10      2.08 o
  11   1   0        2.07        3.24      1.85 o
  12   1   0        2.89        3.87      2.56 o
  13   1   0       10.24       10.20      2.23 o
   0   2   0     1272.82     1201.95     14.38 o
   1   2   0       69.66       71.17      3.90 o
   2   2   0       16.64       15.93      3.53 o
   3   2   0      117.18      115.47      3.43 o
   4   2   0        5.53        7.22      2.11 o
   5   2   0      124.66      130.96      2.68 o
   6   2   0        0.01        1.94      2.00 o
   7   2   0        1.41        0.28      1.88 o
   8   2   0       20.56       21.29      2.06 o
   9   2   0        0.95        3.04      1.93 o
  10   2   0        3.37        5.54      2.34 o
  11   2   0        0.54        2.47      2.19 o
  12   2   0        5.54        6.63      2.28 o
   1   3   0      583.65      547.44      5.56 o
   2   3   0      986.61      964.71     23.11 o
   3   3   0       16.12       15.72      2.76 o
   4   3   0      181.40      174.67      3.56 o
   5   3   0      963.18      992.75     25.17 o
   6   3   0       14.13       14.08      2.05 o
   7   3   0      173.59      175.97      3.09 o
   8   3   0       26.35       24.34      1.96 o
   9   3   0        8.64       11.34      2.31 o
  10   3   0        4.42        9.39      1.99 o
  11   3   0        2.78        4.47      2.51 o
  12   3   0        0.80        2.06      2.40 o
   0   4   0    19391.53    91570.04  10550.47 o
   1   4   0     1048.05     1107.37      6.94 o
   2   4   0      471.72      518.42      7.81 o
   3   4   0       20.94       13.56      2.66 o
   4   4   0      299.99      308.39      4.27 o
   5   4   0      254.15      258.49      7.40 o
   6   4   0      412.49      426.44      7.69 o
   7   4   0      170.81      167.03      5.31 o
   8   4   0        1.32        0.27      2.20 o
   9   4   0       24.38       25.36      2.21 o
  10   4   0        6.34        7.90      2.46 o
  11   4   0       31.84       30.57      2.27 o
   1   5   0        9.08       10.11      2.38 o
   2   5   0        0.65       -1.07      2.98 o
   3   5   0        3.90        6.47      2.91 o
   4   5   0      108.07      100.41      2.76 o
   5   5   0       71.43       69.01      2.91 o
   6   5   0        0.00        3.32      2.39 o
   7   5   0        6.89        8.95      3.90 o
   8   5   0       11.10        7.50      2.81 o
   9   5   0       21.96       22.61      3.60 o
  10   5   0       10.86       14.84      2.61 o
  11   5   0        0.97       -0.78      2.95 o
   0   6   0      259.34      235.74      5.35 o
   1   6   0       85.86       84.77      3.10 o
   2   6   0        4.45        7.70      3.27 o
   3   6   0        5.54        4.64      2.76 o
   4   6   0        4.20        4.72      2.55 o
   5   6   0       62.02       53.92      3.11 o
   6   6   0       13.32       11.14      2.55 o
   7   6   0        0.85       -1.80      2.89 o
   8   6   0       14.19       15.02      3.70 o
   9   6   0        0.31        3.23      2.89 o
   1   7   0       64.71       62.16      3.49 o
   2   7   0       46.06       44.57      3.77 o
   3   7   0       13.09       16.40      2.85 o
   4   7   0       65.10       62.20      3.85 o
   5   7   0       75.66       71.74      6.06 o
   6   7   0        0.21       -1.70      2.96 o
   7   7   0       24.73       24.96      3.78 o
   8   7   0       16.63       14.55      3.99 o
   0   8   0      399.43      338.41      7.55 o
   1   8   0       70.85       71.53      4.28 o
   2   8   0        3.96        4.33      3.70 o
   3   8   0        2.15        7.29      3.78 o
   4   8   0        9.91        7.09      4.83 o
   5   8   0       20.95       21.47      3.30 o
 -13   1   1       20.42       16.19      2.17 o
 -12   1   1       34.98       42.92      2.47 o
 -11   1   1       31.00       28.10      2.07 o
 -10   1   1      119.65      102.50      2.40 o
  -9   1   1       11.19        8.54      1.85 o
  -8   1   1      128.42      100.73      2.05 o
  -7   1   1      786.02      749.79      4.30 o
  -6   1   1      531.79      551.73      4.54 o
  -5   1   1      464.38      499.53      5.52 o
  -4   1   1      305.89      317.19      3.67 o
  -3   1   1       71.26       61.39      2.44 o
  -2   1   1      554.41      570.70      8.25 o
  -1   1   1        1.56        1.91      3.44 o
   0   1   1     1486.39     1546.30     17.53 o
   1   1   1      674.82      704.24      8.14 o
   2   1   1     2620.27     2576.69     11.47 o
   3   1   1        4.79        9.51      2.31 o
   4   1   1      177.50      175.35      3.10 o
   5   1   1     2353.60     2297.56     24.29 o
   6   1   1      322.48      326.51      3.31 o
   7   1   1        0.32        2.65      1.68 o
   8   1   1       15.75       15.27      1.95 o
   9   1   1       29.93       26.21      2.06 o
  10   1   1        2.26        4.43      2.02 o
  11   1   1       85.41       91.60      2.28 o
  12   1   1       51.23       48.92      2.33 o
  13   1   1        2.18        2.06      2.71 o
 -13   2   1       14.87       14.06      3.19 o
 -12   2   1      168.38      169.06      5.10 o
 -11   2   1       32.51       36.73      2.56 o
 -10   2   1      349.71      357.15      3.43 o
  -9   2   1       96.26       86.05      2.35 o
  -8   2   1        2.16        0.54      1.90 o
  -7   2   1      108.33      116.01      2.48 o
  -6   2   1      899.41      913.60      4.83 o
  -5   2   1     1828.46     1902.39     17.11 o
  -4   2   1      661.38      670.48      6.05 o
  -3   2   1      107.35      112.90      3.07 o
  -2   2   1      614.13      686.56     15.03 o
  -1   2   1    10364.41    20610.20   8493.63 o
   0   2   1    31291.92   132275.36  10294.79 o
   1   2   1    36971.71   164114.17  42224.81 o
   2   2   1       22.74       20.90      3.85 o
   3   2   1     2283.25     2218.53     21.23 o
   4   2   1      325.37      384.56      3.97 o
   5   2   1     1385.74     1524.89      7.74 o
   6   2   1        9.58       10.05      1.83 o
   7   2   1      820.79      802.25      8.01 o
   8   2   1      144.89      140.79      3.62 o
   9   2   1       26.49       27.79      2.28 o
  10   2   1      167.51      172.20      2.65 o
  11   2   1       12.21       15.34      2.28 o
  12   2   1       24.76       26.03      2.47 o
 -12   3   1        8.96       11.12      2.67 o
 -11   3   1       13.60       11.42      2.29 o
 -10   3   1       56.79       52.11      2.40 o
  -9   3   1       12.67       11.55      2.20 o
  -8   3   1      138.17      127.40      4.86 o
  -7   3   1      126.21      114.65      3.91 o
  -6   3   1      196.13      212.96      3.52 o
  -5   3   1       18.26       22.73      2.48 o
  -4   3   1      252.16      268.71      4.45 o
  -3   3   1       42.30       41.76      2.82 o
  -2   3   1       41.53       44.00      2.95 o
  -1   3   1       44.35       38.45      2.72 o
   0   3   1       89.78       90.33      3.39 o
   1   3   1       19.79       21.90      3.01 o
   2   3   1       37.14       36.86      2.91 o
   3   3   1       30.59       32.27      3.34 o
   4   3   1      143.57      128.85      4.61 o
   5   3   1      498.72      498.18      5.22 o
   6   3   1      149.10      150.03      2.75 o
   7   3   1        7.48        6.21      1.88 o
   8   3   1        2.10        3.43      2.34 o
   9   3   1        7.59        5.37      2.02 o
  10   3   1        2.70        2.66      2.13 o
  11   3   1       60.62       57.38      2.61 o
  12   3   1       17.33       18.84      2.74 o
 -11   4   1        0.20       -0.06      2.56 o
 -10   4   1       11.29       13.24      2.67 o
  -9   4   1       56.76       62.60      2.89 o
  -8   4   1        0.93        3.22      2.19 o
  -7   4   1        3.49        3.43      2.24 o
  -6   4   1        1.87        2.81      2.21 o
  -5   4   1      128.39      131.88      3.21 o
  -4   4   1       37.08       42.34      3.20 o
  -3   4   1       30.04       33.70      3.20 o
  -2   4   1       64.30       65.56      3.09 o
  -1   4   1       62.41       62.78      2.75 o
   0   4   1      938.07      870.69      6.26 o
   1   4   1       50.02       50.54      3.10 o
   2   4   1        5.55        4.11      3.20 o
   3   4   1      121.56      120.50      3.78 o
   4   4   1        0.05        0.92      3.05 o
   5   4   1       43.51       44.27      3.20 o
   6   4   1       26.50       27.98      2.81 o
   7   4   1        4.74        4.65      2.67 o
   8   4   1        4.26        5.29      2.00 o
   9   4   1       20.89       18.51      2.39 o
  10   4   1        5.20        7.03      2.42 o
  11   4   1        0.21        3.25      2.66 o
 -11   5   1        3.84        3.47      2.53 o
 -10   5   1       43.76       47.76      3.91 o
  -9   5   1       21.45       21.87      3.60 o
  -8   5   1       52.01       59.20      3.11 o
  -7   5   1      203.56      203.75      3.80 o
  -6   5   1      192.46      195.16      4.07 o
  -5   5   1        2.57        3.29      2.18 o
  -4   5   1      130.04      135.15      3.29 o
  -3   5   1       43.01       40.77      3.27 o
  -2   5   1       39.85       41.90      2.86 o
  -1   5   1      117.97      111.79      2.97 o
   0   5   1      334.49      322.44      3.93 o
   1   5   1       40.23       41.28      2.91 o
   2   5   1      140.38      131.37      3.78 o
   3   5   1       26.27       28.06      3.05 o
   4   5   1       75.93       75.76      2.96 o
   5   5   1      390.98      394.38     10.48 o
   6   5   1      174.93      180.35      3.99 o
   7   5   1        4.75        7.64      2.70 o
   8   5   1        0.67        2.66      2.81 o
   9   5   1        2.69        4.97      2.89 o
  10   5   1        0.99       -1.53      3.04 o
  -9   6   1        4.67        6.95      2.68 o
  -8   6   1        0.86        1.59      2.54 o
  -7   6   1        5.68        6.94      2.81 o
  -6   6   1       67.61       74.33      3.11 o
  -5   6   1      155.25      161.00      3.80 o
  -4   6   1      131.22      134.91      3.90 o
  -3   6   1       30.03       31.93      3.41 o
  -2   6   1       53.79       57.82      3.13 o
  -1   6   1      125.90      115.23      3.17 o
   0   6   1      852.83      804.86      7.36 o
   1   6   1     1591.21     1631.36     16.80 o
   2   6   1      100.90      108.86      3.99 o
   3   6   1       27.24       21.24      2.76 o
   4   6   1        1.02        3.15      2.66 o
   5   6   1       36.86       37.86      8.01 o
   6   6   1       33.39       40.32      3.48 o
   7   6   1       92.33       95.07      2.91 o
   8   6   1       28.51       30.78      3.00 o
   9   6   1        8.28       11.46      5.75 o
  -8   7   1       15.66       16.90      3.92 o
  -7   7   1        4.54        3.66      2.60 o
  -6   7   1       11.68       14.55      3.63 o
  -5   7   1        0.03        2.67      2.61 o
  -4   7   1       23.79       25.19      3.63 o
  -3   7   1        4.77        5.30      3.41 o
  -2   7   1        2.33        4.41      3.56 o
  -1   7   1        1.79        2.84      2.65 o
   0   7   1        0.04        0.16      2.56 o
   1   7   1        1.51        1.67      2.84 o
   2   7   1        2.24        2.36      3.49 o
   3   7   1        3.05        2.98      3.34 o
   4   7   1        0.46        0.21      3.49 o
   5   7   1       23.31       23.54      3.49 o
   6   7   1       14.83       15.34      3.11 o
   7   7   1        0.50        1.64      3.70 o
   8   7   1        0.19        3.08      2.83 o
  -5   8   1       17.09       14.42      3.34 o
  -4   8   1       12.10        8.25      3.85 o
  -3   8   1        2.36        3.19      3.70 o
  -2   8   1        1.90        2.67      3.85 o
  -1   8   1       15.50       13.05      3.52 o
   0   8   1       76.72       65.94      3.85 o
   1   8   1       32.56       29.06      4.14 o
   2   8   1        7.52       10.41      4.33 o
   3   8   1        5.76        7.59      3.85 o
   4   8   1        0.65       -2.16      3.78 o
   5   8   1        4.56        3.25      3.99 o
 -13   0   2       69.97       83.74      3.64 o
 -12   0   2      163.59      164.14      4.28 o
 -11   0   2        2.73        6.98      3.33 o
 -10   0   2      214.34      236.45      3.80 o
  -9   0   2     1031.09      964.40     19.52 o
  -8   0   2        0.13        5.07      2.83 o
  -7   0   2     1039.12      999.81     16.85 o
  -6   0   2      845.61      838.04     24.14 o
  -5   0   2     3228.04     3444.78     13.04 o
  -4   0   2     1319.39     1289.73     23.21 o
  -3   0   2      532.44      512.67      6.58 o
  -2   0   2       14.28       17.11      3.49 o
  -1   0   2     3112.70     3409.35     22.29 o
   0   0   2       29.50       36.06      5.47 o
   1   0   2    16795.63    17540.86    271.07 o
   2   0   2     3718.92     3969.99     18.38 o
   3   0   2     6560.33     6575.52     20.55 o
   4   0   2     1510.21     1467.42     14.69 o
   5   0   2     1340.62     1579.13     43.24 o
   6   0   2        2.97        0.10      2.18 o
   7   0   2      132.99      115.85      3.21 o
   8   0   2      664.98      659.13      6.57 o
   9   0   2       28.96       26.93      3.05 o
  10   0   2      120.52      113.95      4.11 o
  11   0   2      180.13      196.71     11.92 o
  12   0   2       38.08       36.97      5.03 o
  13   0   2        2.36        3.08      3.85 o
 -13   1   2        8.64        7.47      2.54 o
 -12   1   2       55.40       62.78      2.72 o
 -11   1   2        2.40        4.20      2.00 o
 -10   1   2      235.37      205.90      4.54 o
  -9   1   2      732.69      674.12      4.95 o
  -8   1   2       23.95       21.30      1.77 o
  -7   1   2      314.40      266.40      3.08 o
  -6   1   2      832.30      817.77      6.17 o
  -5   1   2      908.53      881.33     12.93 o
  -4   1   2        0.04       -1.79      2.65 o
  -3   1   2       73.48       66.78      2.65 o
  -2   1   2      518.41      534.91      8.84 o
  -1   1   2       16.89       18.22      3.65 o
   0   1   2      170.33      193.54      4.71 o
   1   1   2      959.24      987.09     11.89 o
   2   1   2       49.74       53.93      3.12 o
   3   1   2      311.63      328.88      3.91 o
   4   1   2      307.24      320.58      3.72 o
   5   1   2     1206.35     1164.50      5.78 o
   6   1   2      508.90      501.84      5.71 o
   7   1   2      249.04      216.53      3.29 o
   8   1   2       70.37       65.53      2.44 o
   9   1   2        6.98        5.71      1.84 o
  10   1   2      121.74      110.92      2.48 o
  11   1   2        1.59        1.56      2.13 o
  12   1   2       90.37       94.50      2.91 o
  13   1   2       36.44       34.37      2.44 o
 -13   2   2        1.72        5.14      2.88 o
 -12   2   2        1.28        2.15      2.39 o
 -11   2   2        0.21       -0.38      2.21 o
 -10   2   2        0.06        0.33      2.69 o
  -9   2   2       38.80       38.21      2.47 o
  -8   2   2       14.13       14.79      2.16 o
  -7   2   2        0.18        0.22      2.37 o
  -6   2   2       26.78       25.90      2.23 o
  -5   2   2       35.35       35.30      2.38 o
  -4   2   2       46.85       46.52      2.36 o
  -3   2   2       72.37       69.11      2.87 o
  -2   2   2      151.78      162.78      3.71 o
  -1   2   2       27.41       31.68      3.05 o
   0   2   2     1426.14     1412.03     19.72 o
   1   2   2       37.74       42.44      3.38 o
   2   2   2       48.80       45.03      2.86 o
   3   2   2      200.40      196.75      3.64 o
   4   2   2        0.47        2.93      2.02 o
   5   2   2        5.99        8.25      1.91 o
   6   2   2        0.52        0.98      2.02 o
   7   2   2       24.72       24.31      2.18 o
   8   2   2        0.00       -0.77      1.97 o
   9   2   2        0.23       -0.30      1.92 o
  10   2   2       19.99       16.92      2.21 o
  11   2   2        1.98        2.58      2.51 o
  12   2   2        0.03        1.47      2.40 o
 -12   3   2       69.20       72.34      2.48 o
 -11   3   2       12.46       15.57      2.32 o
 -10   3   2      143.63      134.22      4.66 o
  -9   3   2      687.81      664.84      6.85 o
  -8   3   2        2.32        2.27      1.82 o
  -7   3   2      314.63      298.28      5.78 o
  -6   3   2      606.68      613.92      9.28 o
  -5   3   2      790.61      800.72     11.55 o
  -4   3   2       88.56       77.90      2.56 o
  -3   3   2       88.99       91.52      2.88 o
  -2   3   2      231.38      238.31      3.46 o
  -1   3   2       65.98       66.36      2.77 o
   0   3   2        1.07        2.24      2.48 o
   1   3   2     1100.41     1045.78     12.92 o
   2   3   2        0.05        1.99      3.12 o
   3   3   2      116.28      109.82      3.63 o
   4   3   2       44.30       52.68      2.83 o
   5   3   2      781.77      790.16      8.87 o
   6   3   2      426.08      435.69      4.00 o
   7   3   2      211.99      209.43      3.13 o
   8   3   2       83.99       77.68      2.64 o
   9   3   2       16.17       15.68      2.13 o
  10   3   2       91.51       89.31      2.34 o
  11   3   2        0.05        1.51      2.34 o
  12   3   2       75.02       76.49      3.02 o
 -11   4   2       11.08       15.37      2.47 o
 -10   4   2      127.36      128.68      4.95 o
  -9   4   2      260.33      262.68      3.64 o
  -8   4   2       12.03       13.10      2.59 o
  -7   4   2      245.08      246.37      3.61 o
  -6   4   2       90.96       94.90      2.61 o
  -5   4   2      348.24      346.02      3.89 o
  -4   4   2      384.10      401.26      5.05 o
  -3   4   2      382.53      363.73      6.82 o
  -2   4   2       25.15       22.67      2.43 o
  -1   4   2      455.12      460.27      4.43 o
   0   4   2       79.61       75.69      2.70 o
   1   4   2     2325.47     2497.00     22.51 o
   2   4   2     1129.09     1188.92      7.77 o
   3   4   2      701.30      653.87     12.63 o
   4   4   2      308.20      302.90      5.34 o
   5   4   2       74.62       87.32      2.61 o
   6   4   2        0.14        0.41      2.18 o
   7   4   2       24.14       29.73      2.46 o
   8   4   2      232.68      236.94      8.18 o
   9   4   2       42.68       43.52      2.78 o
  10   4   2       26.59       28.67      2.59 o
  11   4   2       66.48       70.12      4.54 o
 -10   5   2       49.55       47.20      3.04 o
  -9   5   2       50.74       50.49      3.30 o
  -8   5   2       30.45       34.47      3.33 o
  -7   5   2       30.52       28.20      5.65 o
  -6   5   2       99.75       94.31      3.26 o
  -5   5   2      137.64      142.69      4.72 o
  -4   5   2       10.06       13.19      2.51 o
  -3   5   2        5.42        5.29      2.22 o
  -2   5   2       10.00       10.68      2.46 o
  -1   5   2       64.50       62.72      2.67 o
   0   5   2        0.11        0.97      2.27 o
   1   5   2       15.70       17.56      2.53 o
   2   5   2       20.11       17.74      3.18 o
   3   5   2       14.75       15.02      3.12 o
   4   5   2       26.86       27.25      3.12 o
   5   5   2       15.22       14.14      2.70 o
   6   5   2       96.56       96.91      2.83 o
   7   5   2       61.30       60.19      3.00 o
   8   5   2        2.41        3.49      3.49 o
   9   5   2        0.96       -0.26      3.18 o
  10   5   2        9.17        9.26      3.15 o
  -9   6   2       33.52       38.25      4.07 o
  -8   6   2       25.50       29.29      3.78 o
  -7   6   2        3.58        3.39      3.49 o
  -6   6   2        3.41        2.61      2.31 o
  -5   6   2       11.17       15.39      2.96 o
  -4   6   2       30.20       32.25      2.89 o
  -3   6   2        2.04        2.57      3.20 o
  -2   6   2       40.87       37.86      2.95 o
  -1   6   2        4.84        6.18      2.45 o
   0   6   2      213.32      196.69      3.87 o
   1   6   2       83.91       82.75      3.11 o
   2   6   2        0.70        1.34      3.80 o
   3   6   2       24.89       25.77      3.70 o
   4   6   2        7.34        6.69      2.70 o
   5   6   2        0.02       -0.72      2.18 o
   6   6   2        1.95        4.36      3.27 o
   7   6   2        6.00        9.93      2.85 o
   8   6   2        0.70        2.20      2.89 o
   9   6   2        5.84        4.48      2.68 o
  -8   7   2        2.35        1.08      3.19 o
  -7   7   2       27.64       28.86      3.19 o
  -6   7   2       93.96       87.77      3.41 o
  -5   7   2      128.56      127.38      4.28 o
  -4   7   2       11.28       10.17      3.63 o
  -3   7   2        6.67        7.81      3.49 o
  -2   7   2        3.71        4.14      2.85 o
  -1   7   2        1.28        2.18      3.14 o
   0   7   2       26.58       32.00      2.79 o
   1   7   2       93.10       99.93      3.54 o
   2   7   2       21.37       23.42      3.06 o
   3   7   2        1.12        5.51      3.27 o
   4   7   2        0.01        3.34      3.41 o
   5   7   2       27.95       33.68      3.49 o
   6   7   2       76.85       85.04      5.03 o
   7   7   2       53.38       54.64      2.91 o
  -5   8   2        4.73        8.74      3.99 o
  -4   8   2       22.75       23.52      4.07 o
  -3   8   2       28.79       32.33      3.99 o
  -2   8   2       13.87       21.57      6.78 o
  -1   8   2       37.00       33.84      3.38 o
   0   8   2        2.49        3.75      3.03 o
   1   8   2       93.20       76.65      4.77 o
   2   8   2       84.71       83.69      4.43 o
   3   8   2       19.26       21.57      3.92 o
   4   8   2        3.52        6.37      3.78 o
   5   8   2        0.13        1.75      3.34 o
 -13   1   3        2.43        4.30      2.83 o
 -12   1   3       79.42       79.72      3.34 o
 -11   1   3       42.17       51.31      2.69 o
 -10   1   3        1.44        2.65      2.06 o
  -9   1   3     1612.68     1543.90      9.64 o
  -8   1   3      661.75      593.02      6.40 o
  -7   1   3      137.49      117.55      2.29 o
  -6   1   3       10.57       12.57      2.16 o
  -5   1   3     1863.88     1906.21     28.20 o
  -4   1   3     4001.17     4055.59     70.20 o
  -3   1   3      230.51      223.09      3.38 o
  -2   1   3       33.39       36.86      3.13 o
  -1   1   3      166.53      180.33      3.83 o
   0   1   3      142.74      139.28      3.83 o
   1   1   3        3.90        4.53      2.62 o
   2   1   3       18.73       14.21      2.33 o
   3   1   3      348.13      324.75      4.49 o
   4   1   3     1479.44     1455.65     10.47 o
   5   1   3        1.99        0.37      1.68 o
   6   1   3       48.96       60.39      2.23 o
   7   1   3      290.81      263.41      4.24 o
   8   1   3      791.93      757.72      6.85 o
   9   1   3        8.89        8.20      1.85 o
  10   1   3       89.13       73.98      2.44 o
  11   1   3      146.29      137.12      2.39 o
  12   1   3       11.86        8.61      2.38 o
 -12   2   3        2.29        6.08      2.75 o
 -11   2   3        0.34        0.92      2.15 o
 -10   2   3       20.81       25.32      2.25 o
  -9   2   3      804.69      846.06     18.15 o
  -8   2   3       88.26       85.67      2.59 o
  -7   2   3       73.63       66.36      2.20 o
  -6   2   3     1858.31     1804.84     21.74 o
  -5   2   3      119.51      110.82      2.73 o
  -4   2   3        0.19        0.76      1.88 o
  -3   2   3      336.62      316.15      5.81 o
  -2   2   3     3626.70     3705.94     42.80 o
  -1   2   3       17.12       17.54      2.52 o
   0   2   3      164.86      189.61      3.53 o
   1   2   3      317.96      263.62      4.23 o
   2   2   3       75.15      103.93      2.92 o
   3   2   3      893.09      874.95      8.42 o
   4   2   3      655.19      655.75      4.50 o
   5   2   3       26.45       13.21      2.00 o
   6   2   3       22.71       14.12      2.07 o
   7   2   3      263.61      243.66      3.17 o
   8   2   3       35.85       39.60      2.28 o
   9   2   3      325.63      328.89      3.04 o
  10   2   3       41.09       37.36      2.54 o
  11   2   3       24.77       25.92      2.62 o
  12   2   3      117.95      118.84      4.66 o
 -12   3   3       20.77       19.87      2.42 o
 -11   3   3        1.57        3.73      2.29 o
 -10   3   3        2.62        5.07      2.15 o
  -9   3   3      589.43      570.09      9.82 o
  -8   3   3      145.20      138.12      2.78 o
  -7   3   3       17.92       20.04      1.90 o
  -6   3   3        8.41        8.49      2.05 o
  -5   3   3      945.79      991.81      9.23 o
  -4   3   3      434.21      424.36      3.83 o
  -3   3   3       42.86       35.11      2.15 o
  -2   3   3      103.36      105.57      2.69 o
  -1   3   3      337.57      341.16      4.53 o
   0   3   3        0.04        0.98      2.25 o
   1   3   3        1.45        1.81      2.17 o
   2   3   3      167.48      146.97      3.29 o
   3   3   3        7.82        6.02      2.15 o
   4   3   3      271.09      255.55      6.38 o
   5   3   3      105.79      102.87      2.60 o
   6   3   3       26.48       26.10      3.18 o
   7   3   3      167.65      162.92      2.58 o
   8   3   3      200.85      196.53      2.91 o
   9   3   3        7.19        9.63      2.44 o
  10   3   3       31.96       28.96      2.31 o
  11   3   3       41.74       37.91      2.48 o
  12   3   3        1.17        0.36      2.77 o
 -11   4   3        1.51        1.46      2.22 o
 -10   4   3        0.01        3.55      2.43 o
  -9   4   3       14.18       16.91      2.61 o
  -8   4   3       26.10       26.65      2.18 o
  -7   4   3       38.24       38.73      2.68 o
  -6   4   3       38.41       39.22      2.53 o
  -5   4   3        0.00        0.78      2.28 o
  -4   4   3        4.24        6.50      2.34 o
  -3   4   3        2.14        1.83      2.05 o
  -2   4   3       51.72       49.01      2.66 o
  -1   4   3      133.40      137.92      2.93 o
   0   4   3      143.50      142.44      3.00 o
   1   4   3      188.75      196.72      3.37 o
   2   4   3        4.26        3.85      2.28 o
   3   4   3       17.90       17.17      3.05 o
   4   4   3        0.03        1.52      2.36 o
   5   4   3        5.47        3.08      4.01 o
   6   4   3       15.29       12.86      2.55 o
   7   4   3        0.02        0.65      2.57 o
   8   4   3        2.28        2.94      2.61 o
   9   4   3        0.03       -0.81      2.56 o
  10   4   3       10.00        8.04      2.44 o
  11   4   3        6.52        7.88      2.45 o
 -10   5   3       26.47       29.61      2.84 o
  -9   5   3      390.52      408.12      9.94 o
  -8   5   3      205.59      203.04      3.43 o
  -7   5   3        3.38        6.32      2.38 o
  -6   5   3       13.47       16.08      2.78 o
  -5   5   3      417.28      429.10      4.11 o
  -4   5   3      691.85      675.05      8.98 o
  -3   5   3      123.38      117.11      3.06 o
  -2   5   3       10.35        8.56      2.34 o
  -1   5   3        0.00        1.46      2.41 o
   0   5   3       28.02       27.65      2.35 o
   1   5   3       19.85       18.90      2.56 o
   2   5   3      160.82      154.58      7.91 o
   3   5   3      132.90      126.56      3.21 o
   4   5   3      125.72      121.07      3.21 o
   5   5   3        4.32        2.48      2.98 o
   6   5   3       19.70       17.98      2.70 o
   7   5   3      137.56      145.97      3.50 o
   8   5   3      169.41      178.60      3.70 o
   9   5   3       20.31       24.66      3.49 o
  10   5   3       42.59       42.47      3.26 o
  -9   6   3       80.91       68.20      3.41 o
  -8   6   3       27.57       30.59      4.42 o
  -7   6   3       23.52       24.21      2.96 o
  -6   6   3       89.62       85.22      3.26 o
  -5   6   3       25.19       28.72      3.63 o
  -4   6   3        0.05        3.08      3.20 o
  -3   6   3       66.38       69.90      3.01 o
  -2   6   3      118.52      118.30      3.19 o
  -1   6   3       44.06       46.24      2.70 o
   0   6   3       72.90       77.22      2.80 o
   1   6   3        4.60        5.80      2.56 o
   2   6   3       45.45       56.17      3.56 o
   3   6   3       80.71       80.58      3.80 o
   4   6   3       65.00       67.09      4.52 o
   5   6   3        3.06        5.15      3.27 o
   6   6   3       13.88       14.49      3.41 o
   7   6   3       59.64       59.18      2.76 o
   8   6   3        4.23        4.03      3.00 o
   9   6   3       47.73       45.03      5.03 o
  -7   7   3        1.55        4.48      3.80 o
  -6   7   3        5.65        9.04      3.63 o
  -5   7   3       38.55       42.03      4.21 o
  -4   7   3        9.59       10.29      3.11 o
  -3   7   3        0.02       -0.17      3.21 o
  -2   7   3        2.71        4.84      3.14 o
  -1   7   3        6.10        5.35      2.64 o
   0   7   3        9.16       10.10      2.75 o
   1   7   3        1.53        2.46      2.84 o
   2   7   3        6.01        8.73      3.34 o
   3   7   3        0.79        2.95      2.91 o
   4   7   3        5.51        6.88      3.49 o
   5   7   3       14.30       14.38      3.56 o
   6   7   3        0.01        4.77      3.11 o
   7   7   3       10.85       13.04      3.92 o
  -5   8   3        0.44        3.06      3.99 o
  -4   8   3        1.97        2.72      3.70 o
  -3   8   3        0.89       -0.21      5.34 o
  -2   8   3        6.18        8.41      3.33 o
  -1   8   3       21.40       20.64      3.03 o
   0   8   3        2.81        2.71      3.09 o
   1   8   3       32.88       29.50      4.07 o
   2   8   3        2.96        3.82      3.85 o
   3   8   3        0.26       -1.72      3.00 o
   4   8   3        0.00        0.61      3.70 o
   5   8   3        0.31        1.04      3.34 o
 -13   0   4      156.99      147.91      6.78 o
 -12   0   4      113.33      115.25      5.96 o
 -11   0   4      156.68      163.13      3.60 o
 -10   0   4       44.92       47.30      2.81 o
  -9   0   4      504.28      519.81      9.35 o
  -8   0   4      395.48      412.12     16.85 o
  -7   0   4       16.20       16.60      2.55 o
  -6   0   4      292.34      279.80      6.37 o
  -5   0   4      464.94      443.05      5.30 o
  -4   0   4     1707.99     1739.90     44.17 o
  -3   0   4     2856.56     2919.57     88.54 o
  -2   0   4     2274.06     2341.46     39.13 o
  -1   0   4     3280.09     3450.95     14.82 o
   0   0   4     2235.79     2307.84     12.49 o
   1   0   4       43.09       29.34      4.06 o
   2   0   4     2115.91     2040.56     10.89 o
   3   0   4      132.38      139.94      4.21 o
   4   0   4      108.75      113.37      3.36 o
   5   0   4       71.92       77.50      4.83 o
   6   0   4        0.14        4.52      3.05 o
   7   0   4      402.33      387.96      4.65 o
   8   0   4      975.98      909.36     14.07 o
   9   0   4       57.02       54.75      2.91 o
  10   0   4      283.42      253.28      4.62 o
  11   0   4        3.39        8.68      3.90 o
  12   0   4       49.92       58.72      3.41 o
 -13   1   4       27.10       23.13      2.42 o
 -12   1   4        1.25        3.25      2.29 o
 -11   1   4       58.31       58.48      2.70 o
 -10   1   4       10.46        9.99      1.93 o
  -9   1   4      323.73      330.33      6.85 o
  -8   1   4     1379.37     1326.37     19.63 o
  -7   1   4        0.06        3.11      1.61 o
  -6   1   4      310.85      312.55      4.30 o
  -5   1   4        5.81       16.84      2.11 o
  -4   1   4     3675.31     3975.79     16.87 o
  -3   1   4      400.63      394.95      6.82 o
  -2   1   4     2162.95     2222.80     15.78 o
  -1   1   4     1060.87     1095.81     12.84 o
   0   1   4      227.62      240.41      6.23 o
   1   1   4      253.47      240.57      3.58 o
   2   1   4       79.39       76.09      2.81 o
   3   1   4      250.94      228.42      3.17 o
   4   1   4       30.84       23.78      2.02 o
   5   1   4      351.85      337.86      5.34 o
   6   1   4      442.99      421.17      4.48 o
   7   1   4       45.18       42.07      1.90 o
   8   1   4      404.22      402.32      5.72 o
   9   1   4      173.38      172.42      3.18 o
  10   1   4       19.05       18.35      2.18 o
  11   1   4      114.89      108.20      2.61 o
  12   1   4       23.31       24.07      2.70 o
 -12   2   4        0.07        1.45      2.24 o
 -11   2   4        5.45        8.49      2.22 o
 -10   2   4        0.66        1.14      2.13 o
  -9   2   4       10.27       10.15      2.05 o
  -8   2   4        0.31        2.39      2.23 o
  -7   2   4       12.53       13.92      2.17 o
  -6   2   4       57.76       55.78      1.79 o
  -5   2   4        1.67        1.49      2.20 o
  -4   2   4        8.47        6.32      2.01 o
  -3   2   4       27.68       28.08      2.54 o
  -2   2   4       30.71       28.71      2.56 o
  -1   2   4       12.28        9.09      2.51 o
   0   2   4        0.28        1.64      2.51 o
   1   2   4        3.78        7.02      2.20 o
   2   2   4        9.27       11.63      2.07 o
   3   2   4       10.90       12.79      2.04 o
   4   2   4        9.91       10.89      2.15 o
   5   2   4       29.48       30.00      1.93 o
   6   2   4        0.00       -1.94      1.65 o
   7   2   4        7.19        9.06      2.18 o
   8   2   4        3.24        4.91      2.03 o
   9   2   4        0.06        2.82      2.04 o
  10   2   4        2.54        4.67      1.92 o
  11   2   4        0.10       -1.94      2.59 o
  12   2   4        0.64        1.64      2.35 o
 -12   3   4        0.91        1.74      2.27 o
 -11   3   4       32.95       32.97      2.69 o
 -10   3   4        1.45        2.34      2.38 o
  -9   3   4      414.94      419.12      5.60 o
  -8   3   4     1066.42     1057.42      8.24 o
  -7   3   4        6.69        4.13      2.06 o
  -6   3   4      164.27      170.80      3.97 o
  -5   3   4        0.22        9.01      4.17 o
  -4   3   4     2145.78     2265.15     21.68 o
  -3   3   4      701.91      677.07      5.38 o
  -2   3   4     1141.67     1072.79      5.65 o
  -1   3   4      664.70      662.14      6.40 o
   0   3   4        1.37        2.44      2.20 o
   1   3   4      238.73      240.35      3.92 o
   2   3   4        7.54        8.02      2.30 o
   3   3   4      314.04      295.77      6.18 o
   4   3   4      199.69      194.72      3.91 o
   5   3   4      189.37      173.77      2.93 o
   6   3   4      297.59      294.42      3.45 o
   7   3   4       22.50       26.98      2.40 o
   8   3   4      374.22      382.85      7.40 o
   9   3   4      142.16      139.37      3.03 o
  10   3   4       35.20       30.96      2.32 o
  11   3   4      119.47      117.45      2.85 o
  12   3   4       16.94       17.26      2.66 o
 -11   4   4       44.87       45.31      2.65 o
 -10   4   4       11.17       15.48      2.75 o
  -9   4   4      112.16      115.46      2.82 o
  -8   4   4      138.30      143.41      3.02 o
  -7   4   4       21.36       21.50      2.19 o
  -6   4   4       98.58       97.64      2.54 o
  -5   4   4      200.14      201.42      3.00 o
  -4   4   4      317.36      298.79      6.23 o
  -3   4   4      263.06      261.08      4.98 o
  -2   4   4      150.57      143.12      3.08 o
  -1   4   4      437.82      450.23      4.54 o
   0   4   4       11.88       16.99      2.28 o
   1   4   4       32.94       26.21      2.23 o
   2   4   4      348.26      320.84      3.89 o
   3   4   4        0.32        2.00      2.52 o
   4   4   4        5.65        8.21      2.17 o
   5   4   4        9.19        8.27      2.25 o
   6   4   4        1.00        1.93      2.25 o
   7   4   4      246.01      249.49      3.07 o
   8   4   4      293.81      299.24      5.51 o
   9   4   4       21.60       21.33      2.43 o
  10   4   4       56.86       51.93      2.47 o
  11   4   4        0.04       -1.07      2.55 o
 -10   5   4        2.63        3.24      2.34 o
  -9   5   4       12.20       12.80      2.51 o
  -8   5   4      161.64      152.56      3.22 o
  -7   5   4       28.44       28.73      2.43 o
  -6   5   4        9.50       10.42      2.59 o
  -5   5   4       27.69       29.63      2.67 o
  -4   5   4      175.21      170.49      3.45 o
  -3   5   4       25.69       23.21      2.13 o
  -2   5   4      109.88      112.65      3.60 o
  -1   5   4       42.21       41.94      2.49 o
   0   5   4        8.40        7.85      2.18 o
   1   5   4        0.46        1.10      2.35 o
   2   5   4       49.42       50.02      2.51 o
   3   5   4       16.47       15.22      2.51 o
   4   5   4        0.23        1.14      2.36 o
   5   5   4       56.10       51.88      3.49 o
   6   5   4       50.31       50.24      2.61 o
   7   5   4        1.76        2.42      2.39 o
   8   5   4       26.05       24.04      3.49 o
   9   5   4       20.33       28.09      3.70 o
  10   5   4        2.50       -0.11      3.04 o
  -9   6   4        2.05        5.51      3.08 o
  -8   6   4        0.96        4.72      3.70 o
  -7   6   4       15.47       15.61      3.56 o
  -6   6   4       33.78       36.92      6.88 o
  -5   6   4       10.56       10.13      2.89 o
  -4   6   4        2.52        3.31      2.91 o
  -3   6   4        1.47        3.36      2.26 o
  -2   6   4        0.26        1.98      2.39 o
  -1   6   4       17.99       17.84      2.34 o
   0   6   4       18.66       18.10      2.52 o
   1   6   4       13.34       12.72      2.63 o
   2   6   4        4.71        4.52      2.32 o
   3   6   4        0.05        4.62      3.39 o
   4   6   4        0.45        1.26      5.55 o
   5   6   4       23.61       20.08      2.85 o
   6   6   4        1.75        2.72      3.08 o
   7   6   4       19.21       23.21      3.63 o
   8   6   4        3.46        3.01      2.68 o
   9   6   4        0.74        3.39      3.23 o
  -7   7   4       30.38       30.81      3.70 o
  -6   7   4        5.95        8.93      3.70 o
  -5   7   4       11.47       11.48      2.98 o
  -4   7   4      127.58      114.84      4.93 o
  -3   7   4      101.83      106.80      3.49 o
  -2   7   4       64.39       67.84      3.11 o
  -1   7   4       39.91       39.94      2.82 o
   0   7   4       42.55       44.16      3.00 o
   1   7   4       21.08       17.89      2.95 o
   2   7   4       15.99       17.52      3.49 o
   3   7   4       54.11       56.29      3.78 o
   4   7   4       43.78       42.94      3.70 o
   5   7   4       35.61       32.93      2.76 o
   6   7   4       20.32       20.42      5.34 o
   7   7   4        0.00        1.59      3.11 o
  -5   8   4        8.95        6.98      4.11 o
  -4   8   4       10.33       15.30      4.34 o
  -3   8   4        6.20        5.20      3.91 o
  -2   8   4        1.78        4.13      3.19 o
  -1   8   4       10.68       11.61      3.22 o
   0   8   4        8.22       11.75      3.03 o
   1   8   4       13.81       22.66      3.92 o
   2   8   4       10.22        7.19      3.92 o
   3   8   4        0.03       -0.92      3.63 o
   4   8   4        1.29       -1.74      3.19 o
 -12   1   5       64.47       61.53      2.99 o
 -11   1   5       17.81       21.91      2.56 o
 -10   1   5        0.00        2.06      1.94 o
  -9   1   5       42.34       48.23      2.19 o
  -8   1   5      862.86      844.70      9.06 o
  -7   1   5      215.02      203.44      3.32 o
  -6   1   5      206.73      207.99      3.31 o
  -5   1   5      669.04      694.87      6.79 o
  -4   1   5     1514.49     1783.49     43.74 o
  -3   1   5      243.29      302.47      3.40 o
  -2   1   5      153.41      136.91      2.64 o
  -1   1   5     6334.44     6553.31     56.13 o
   0   1   5      956.22      982.86      6.34 o
   1   1   5     1061.88     1090.35     15.66 o
   2   1   5      390.74      359.95      3.45 o
   3   1   5     1301.93     1306.60     16.63 o
   4   1   5       49.89       44.89      2.04 o
   5   1   5       10.87       13.07      2.13 o
   6   1   5      608.17      569.48     11.74 o
   7   1   5      625.91      615.34      7.53 o
   8   1   5        3.90        4.18      1.97 o
   9   1   5       86.22       90.27      2.38 o
  10   1   5       44.14       48.06      2.59 o
  11   1   5       78.86       74.37      2.63 o
  12   1   5       40.49       38.01      2.56 o
 -12   2   5       16.11       17.55      2.32 o
 -11   2   5      154.01      159.92      3.23 o
 -10   2   5      261.35      276.81      4.98 o
  -9   2   5        9.99       10.68      2.10 o
  -8   2   5       52.35       64.33      2.46 o
  -7   2   5       87.63       94.42      3.56 o
  -6   2   5       92.30      100.92      2.83 o
  -5   2   5       26.30       26.67      2.64 o
  -4   2   5      143.30      134.30      2.97 o
  -3   2   5     1154.97     1187.48     11.27 o
  -2   2   5     1559.18     1602.96      8.67 o
  -1   2   5        4.97       26.27     11.95 o
   0   2   5      147.25      140.20      2.80 o
   1   2   5      344.15      414.91      5.60 o
   2   2   5      948.79      937.57     16.43 o
   3   2   5      616.70      643.74      4.42 o
   4   2   5       35.96       25.44      2.04 o
   5   2   5      481.01      450.58      3.61 o
   6   2   5      395.60      393.97      3.33 o
   7   2   5        1.00        3.07      2.21 o
   8   2   5      787.97      760.89      8.19 o
   9   2   5      328.61      316.23      5.13 o
  10   2   5       43.93       41.26      2.14 o
  11   2   5        2.67        8.90      2.98 o
  12   2   5        0.04        1.60      2.46 o
 -12   3   5       38.28       31.78      2.85 o
 -11   3   5        2.78        5.89      2.61 o
 -10   3   5        8.97        7.37      2.44 o
  -9   3   5        6.91        5.47      1.96 o
  -8   3   5      191.51      188.76      5.26 o
  -7   3   5      256.61      251.73      3.25 o
  -6   3   5       85.80       84.12      2.41 o
  -5   3   5      178.40      186.54      2.83 o
  -4   3   5      261.86      280.38      3.74 o
  -3   3   5      141.03      145.68      2.58 o
  -2   3   5       35.50       32.39      2.05 o
  -1   3   5     1218.82     1177.15     18.27 o
   0   3   5      433.00      429.61      4.22 o
   1   3   5      115.36      115.32      2.64 o
   2   3   5        0.49        1.91      2.26 o
   3   3   5      271.30      277.98      3.49 o
   4   3   5       11.23       10.19      2.19 o
   5   3   5        0.18        0.12      1.94 o
   6   3   5      128.16      118.64      2.73 o
   7   3   5      199.64      196.71      2.96 o
   8   3   5       16.14       16.76      2.11 o
   9   3   5       35.51       34.93      2.55 o
  10   3   5       14.46       13.74      2.15 o
  11   3   5       12.95       16.15      2.77 o
 -11   4   5        4.18        4.10      2.16 o
 -10   4   5        4.15        2.77      2.38 o
  -9   4   5       11.13       11.25      2.26 o
  -8   4   5        0.62        0.47      2.46 o
  -7   4   5        2.36        2.60      1.97 o
  -6   4   5       32.17       35.67      2.15 o
  -5   4   5        7.35        5.88      1.85 o
  -4   4   5       11.19       10.79      2.24 o
  -3   4   5       15.17       15.88      1.90 o
  -2   4   5        0.50        0.04      2.18 o
  -1   4   5       39.86       36.53      2.04 o
   0   4   5        0.02        1.33      2.13 o
   1   4   5       42.18       37.90      2.50 o
   2   4   5        0.01        2.02      2.30 o
   3   4   5        0.22       -1.49      2.38 o
   4   4   5        2.23        3.15      1.93 o
   5   4   5       21.23       20.45      2.28 o
   6   4   5       80.59       84.69      2.70 o
   7   4   5        0.01       -2.07      2.63 o
   8   4   5       40.37       44.31      2.52 o
   9   4   5        0.49        2.44      2.65 o
  10   4   5        1.33        2.75      2.71 o
  11   4   5        1.42        2.65      2.93 o
 -10   5   5        0.00        0.96      2.90 o
  -9   5   5       38.99       43.38      2.69 o
  -8   5   5      226.13      220.83      6.49 o
  -7   5   5      147.16      140.60      3.11 o
  -6   5   5      101.17      103.74      3.74 o
  -5   5   5       55.08       59.51      2.62 o
  -4   5   5      115.06      120.40      3.59 o
  -3   5   5       98.30      100.09      2.74 o
  -2   5   5      110.84      103.97      2.57 o
  -1   5   5      522.60      513.55      4.95 o
   0   5   5      342.74      357.08      3.69 o
   1   5   5      333.88      358.24      3.69 o
   2   5   5       51.89       51.56      2.18 o
   3   5   5       75.15       80.45      3.51 o
   4   5   5       59.02       59.25      5.55 o
   5   5   5       54.35       53.23      8.11 o
   6   5   5      139.18      146.17      3.99 o
   7   5   5      141.30      144.87      3.27 o
   8   5   5        1.74        2.78      3.48 o
   9   5   5       32.55       30.59      3.30 o
  10   5   5       18.29       14.07      3.19 o
  -9   6   5        0.01        4.07      3.38 o
  -8   6   5        4.92        7.23      3.31 o
  -7   6   5        0.59        2.14      2.33 o
  -6   6   5       10.11       13.35      2.89 o
  -5   6   5       14.79       16.33      3.20 o
  -4   6   5       17.42       17.26      3.10 o
  -3   6   5       98.50       98.93      2.77 o
  -2   6   5      135.09      137.71      3.02 o
  -1   6   5        0.10        1.40      2.23 o
   0   6   5        7.04        7.98      2.51 o
   1   6   5        3.03        3.12      2.40 o
   2   6   5       95.83       99.50      3.34 o
   3   6   5      118.39      115.07      3.60 o
   4   6   5       11.10       12.83      3.80 o
   5   6   5       41.65       39.92      3.60 o
   6   6   5       44.26       46.01      3.11 o
   7   6   5        5.03        3.60      4.21 o
   8   6   5      103.94      105.12      3.49 o
  -7   7   5       28.64       25.61      3.45 o
  -6   7   5       11.74       13.97      3.70 o
  -5   7   5        3.48        5.14      5.34 o
  -4   7   5        4.81        3.02      2.95 o
  -3   7   5        5.02        5.44      2.78 o
  -2   7   5        0.67        2.59      2.61 o
  -1   7   5       25.30       24.58      2.93 o
   0   7   5       14.59       15.16      2.66 o
   1   7   5        0.12        0.50      2.47 o
   2   7   5        1.81        2.57      3.34 o
   3   7   5        8.01        9.24      2.96 o
   4   7   5        2.11        2.16      3.49 o
   5   7   5        0.37        1.23      3.63 o
   6   7   5        2.62        3.90      3.78 o
   7   7   5        9.88        9.51      3.85 o
  -4   8   5        3.27        2.23      5.14 o
  -3   8   5        0.73        2.23      3.31 o
  -2   8   5        3.65        4.48      3.14 o
  -1   8   5        3.38        4.45      3.12 o
   0   8   5        1.38        2.51      3.03 o
   1   8   5        0.91        1.13      3.92 o
   2   8   5        0.07        0.21      3.78 o
   3   8   5        0.52       -0.21      3.92 o
   4   8   5        0.06        2.88      3.92 o
 -12   0   6       49.75       47.67      4.83 o
 -11   0   6        0.04       -1.95      3.63 o
 -10   0   6      218.71      229.11     12.63 o
  -9   0   6        8.70       10.74      2.81 o
  -8   0   6       12.53       14.85      2.76 o
  -7   0   6      210.25      206.45      9.04 o
  -6   0   6      131.24      143.54      3.77 o
  -5   0   6        1.40        3.08      2.10 o
  -4   0   6       18.98       39.47      7.70 o
  -3   0   6      146.90      175.84      3.80 o
  -2   0   6       44.06       37.55      4.52 o
  -1   0   6     7491.14     8096.28     19.17 o
   0   0   6      142.82      140.21      9.04 o
   1   0   6      296.56      384.78      5.23 o
   2   0   6      452.80      515.85      5.43 o
   3   0   6     2706.45     2787.33     10.75 o
   4   0   6      494.14      468.23      5.00 o
   5   0   6      343.79      286.21      4.50 o
   6   0   6     1478.87     1387.39     17.36 o
   7   0   6      344.56      331.08      6.57 o
   8   0   6       61.72       59.24      3.41 o
   9   0   6      339.73      348.05      4.72 o
  10   0   6       44.37       44.39      3.49 o
  11   0   6       37.37       51.51      3.78 o
  12   0   6       37.86       41.30      3.49 o
 -12   1   6       10.95       10.04      2.40 o
 -11   1   6      174.04      174.18      3.20 o
 -10   1   6       15.08       16.30      1.91 o
  -9   1   6        3.85        5.27      1.91 o
  -8   1   6        4.48        6.78      2.28 o
  -7   1   6      151.04      150.79      2.57 o
  -6   1   6      374.90      345.97      7.06 o
  -5   1   6      547.64      584.95     12.96 o
  -4   1   6       27.54       44.36      2.23 o
  -3   1   6      490.09      569.16      7.83 o
  -2   1   6      368.12      404.31      3.61 o
  -1   1   6      103.97       94.62      2.34 o
   0   1   6     2227.07     2270.14      9.19 o
   1   1   6     2135.89     2251.53     18.00 o
   2   1   6     1469.82     1428.77      9.52 o
   3   1   6       29.91       40.72      2.15 o
   4   1   6      377.59      387.33      3.33 o
   5   1   6        1.22        1.47      1.90 o
   6   1   6       32.61       27.77      2.04 o
   7   1   6      191.46      191.44      3.85 o
   8   1   6      145.81      146.34      3.65 o
   9   1   6       32.96       30.33      2.12 o
  10   1   6        0.02        1.13      1.83 o
  11   1   6        7.84       10.51      2.10 o
  12   1   6       10.07        6.84      2.25 o
 -12   2   6        3.88        4.76      2.33 o
 -11   2   6        0.00        1.85      2.28 o
 -10   2   6        1.55        3.04      2.37 o
  -9   2   6        6.43       10.10      2.72 o
  -8   2   6        1.88        3.44      2.24 o
  -7   2   6        9.44        8.59      2.26 o
  -6   2   6        0.77        2.21      1.67 o
  -5   2   6        0.45        1.46      1.77 o
  -4   2   6        7.69        8.69      1.97 o
  -3   2   6       11.65       12.25      1.86 o
  -2   2   6       32.37       34.89      2.44 o
  -1   2   6       41.63       39.58      2.34 o
   0   2   6      112.53      113.83      2.67 o
   1   2   6       14.65       16.49      2.36 o
   2   2   6        0.48        1.29      1.79 o
   3   2   6        3.78        3.20      1.95 o
   4   2   6       24.19       22.04      1.99 o
   5   2   6        0.52        3.72      1.81 o
   6   2   6       32.65       30.34      2.06 o
   7   2   6       44.26       49.85      2.49 o
   8   2   6        9.88        8.51      2.01 o
   9   2   6        3.57        3.96      2.00 o
  10   2   6        1.86        0.65      1.97 o
  11   2   6        2.70        4.54      2.40 o
 -12   3   6       14.19       12.09      3.35 o
 -11   3   6      121.57      127.25      5.01 o
 -10   3   6       63.89       68.03      2.84 o
  -9   3   6        4.93        6.80      2.31 o
  -8   3   6       15.02       16.36      2.43 o
  -7   3   6       70.37       68.27      2.42 o
  -6   3   6      377.31      375.26      7.15 o
  -5   3   6      401.44      439.38      4.17 o
  -4   3   6       84.02       98.59      2.73 o
  -3   3   6      152.99      179.76      2.95 o
  -2   3   6      159.63      171.04      2.78 o
  -1   3   6      145.20      145.18      2.90 o
   0   3   6     1035.00     1000.09      7.71 o
   1   3   6     1697.29     1749.00     34.41 o
   2   3   6     1269.55     1346.65     29.74 o
   3   3   6        5.40        8.06      1.98 o
   4   3   6      103.94      109.04      2.66 o
   5   3   6        6.07        6.25      2.13 o
   6   3   6      116.72      112.64      2.68 o
   7   3   6      203.11      199.97      2.75 o
   8   3   6      131.84      128.56      3.89 o
   9   3   6       21.76       25.40      2.65 o
  10   3   6        0.32        1.94      2.13 o
  11   3   6       10.40       10.94      2.38 o
 -11   4   6        0.76        2.05      3.24 o
 -10   4   6       71.06       71.54      2.99 o
  -9   4   6       11.63       14.60      2.61 o
  -8   4   6        0.43        2.85      2.00 o
  -7   4   6       86.68       86.71      2.79 o
  -6   4   6        0.10        0.29      2.29 o
  -5   4   6       13.55       17.79      2.34 o
  -4   4   6        1.84        2.48      2.23 o
  -3   4   6        7.64        7.48      1.99 o
  -2   4   6      239.37      258.72      3.18 o
  -1   4   6     1041.00      978.24      9.07 o
   0   4   6       29.45       31.38      2.31 o
   1   4   6      158.29      169.02      2.76 o
   2   4   6       29.52       32.50      2.17 o
   3   4   6      610.40      651.25      9.52 o
   4   4   6      159.25      163.78      3.35 o
   5   4   6      227.42      225.05      4.30 o
   6   4   6      501.62      527.96      5.69 o
   7   4   6       72.61       70.47      2.91 o
   8   4   6       23.22       24.28      2.07 o
   9   4   6      122.04      121.84      4.44 o
  10   4   6       32.78       35.16      2.63 o
 -10   5   6        1.68        2.41      3.39 o
  -9   5   6        0.34        2.17      2.25 o
  -8   5   6       19.52       23.54      3.08 o
  -7   5   6       32.44       32.79      3.17 o
  -6   5   6       63.60       60.99      2.77 o
  -5   5   6       70.53       69.76      3.06 o
  -4   5   6       17.60       19.90      2.34 o
  -3   5   6       25.68       24.11      2.18 o
  -2   5   6       10.20        9.88      2.35 o
  -1   5   6        0.57        2.25      2.36 o
   0   5   6      236.78      235.91      3.39 o
   1   5   6      113.63      118.57      2.90 o
   2   5   6       31.76       30.32      2.18 o
   3   5   6        1.11        1.71      2.18 o
   4   5   6       46.94       47.05      2.57 o
   5   5   6        2.85        3.49      3.34 o
   6   5   6        2.52        2.26      3.41 o
   7   5   6       20.72       15.73      2.47 o
   8   5   6       27.94       27.58      2.76 o
   9   5   6        2.12        0.57      2.89 o
  -9   6   6        4.97        7.60      3.96 o
  -8   6   6        6.06        5.49      3.63 o
  -7   6   6       11.22       10.41      2.97 o
  -6   6   6       10.35        8.28      2.81 o
  -5   6   6        0.14        1.00      2.55 o
  -4   6   6        5.10        6.93      2.24 o
  -3   6   6        3.23        6.91      2.74 o
  -2   6   6        0.47        0.95      2.38 o
  -1   6   6       26.06       23.38      2.49 o
   0   6   6       31.14       32.65      2.54 o
   1   6   6        0.88        0.34      2.56 o
   2   6   6        2.39        3.44      2.69 o
   3   6   6       15.93       16.14      3.41 o
   4   6   6        3.56        3.72      3.80 o
   5   6   6        3.12        3.29      2.70 o
   6   6   6       62.58       58.08      5.75 o
   7   6   6       23.73       21.20      3.26 o
   8   6   6        6.79        4.15      3.08 o
  -7   7   6       18.13       16.65      3.45 o
  -6   7   6       53.47       55.11      3.72 o
  -5   7   6       39.53       40.16      3.42 o
  -4   7   6        1.18        1.25      2.56 o
  -3   7   6        5.53        4.74      2.66 o
  -2   7   6        2.63        2.43      2.56 o
  -1   7   6        9.34       10.08      2.59 o
   0   7   6      100.39       99.64      3.26 o
   1   7   6      158.15      165.50      3.43 o
   2   7   6      103.27      106.72      4.36 o
   3   7   6       13.63       19.01      3.49 o
   4   7   6        2.60        0.40      2.89 o
   5   7   6       17.76       24.00      4.72 o
   6   7   6       24.03       28.30      3.85 o
  -3   8   6        0.71        3.49      3.12 o
  -2   8   6       25.78       29.02      3.05 o
  -1   8   6       28.04       26.62      3.31 o
   0   8   6        3.97        5.10      3.17 o
   1   8   6        6.34        6.25      3.49 o
   2   8   6        0.06        0.10      3.78 o
   3   8   6       14.77       14.23      4.14 o
 -12   1   7        4.71        6.73      2.48 o
 -11   1   7       59.70       62.21      2.34 o
 -10   1   7      257.01      275.56      2.89 o
  -9   1   7        9.14       11.04      2.38 o
  -8   1   7       23.81       25.78      2.05 o
  -7   1   7      410.69      396.00      4.02 o
  -6   1   7      128.54      137.61      2.46 o
  -5   1   7      687.53      685.73      3.94 o
  -4   1   7       50.69       52.91      1.94 o
  -3   1   7      150.55      192.67      4.02 o
  -2   1   7        2.77        5.10      2.06 o
  -1   1   7      651.25      710.55      6.88 o
   0   1   7       49.58       69.12      2.42 o
   1   1   7     1798.48     1924.81      9.58 o
   2   1   7     1938.34     2077.64      9.93 o
   3   1   7      562.18      539.22      4.00 o
   4   1   7       77.62       64.14      2.41 o
   5   1   7       16.23       19.67      1.92 o
   6   1   7      115.42      114.34      2.42 o
   7   1   7       53.95       53.34      2.20 o
   8   1   7       41.77       41.48      2.41 o
   9   1   7       70.77       73.52      2.64 o
  10   1   7       42.36       46.64      3.68 o
  11   1   7        7.80        8.08      2.64 o
 -12   2   7      110.01      126.18      3.28 o
 -11   2   7       77.23       73.14      3.79 o
 -10   2   7        1.98        2.75      2.49 o
  -9   2   7        0.19        1.96      2.13 o
  -8   2   7      120.80      109.85      2.44 o
  -7   2   7      320.82      321.06      3.10 o
  -6   2   7      887.90      870.23      9.81 o
  -5   2   7       21.42       16.98      2.02 o
  -4   2   7        9.49        9.06      2.04 o
  -3   2   7       93.25      103.85      2.56 o
  -2   2   7      940.07      975.29      5.53 o
  -1   2   7     1146.29     1200.32     11.63 o
   0   2   7     1490.52     1479.04     23.73 o
   1   2   7      119.96      131.83      2.74 o
   2   2   7     2281.03     2385.44     26.50 o
   3   2   7       17.75       23.47      1.82 o
   4   2   7      609.46      637.44      6.81 o
   5   2   7      183.56      169.87      2.79 o
   6   2   7     1758.06     1720.88     12.66 o
   7   2   7      569.08      577.53      3.83 o
   8   2   7        0.01       -0.66      1.81 o
   9   2   7        0.97        0.20      2.17 o
  10   2   7       16.71       18.47      2.33 o
  11   2   7       61.70       65.85      2.54 o
 -11   3   7       38.99       38.02      2.54 o
 -10   3   7       72.87       80.24      2.99 o
  -9   3   7       10.46       11.45      2.22 o
  -8   3   7       30.21       28.87      2.09 o
  -7   3   7      102.68      103.24      2.46 o
  -6   3   7       37.06       39.58      2.31 o
  -5   3   7      156.66      160.67      2.77 o
  -4   3   7      166.04      165.03      2.63 o
  -3   3   7        7.79       11.21      1.84 o
  -2   3   7        2.47        3.67      2.20 o
  -1   3   7      377.10      398.83      3.46 o
   0   3   7        3.86        4.02      2.28 o
   1   3   7      568.77      597.43     13.05 o
   2   3   7      292.19      303.59      3.17 o
   3   3   7      361.55      353.85      6.34 o
   4   3   7        8.56        9.53      2.22 o
   5   3   7       77.62       82.14      2.56 o
   6   3   7        0.02        3.90      1.97 o
   7   3   7        5.14        5.59      2.02 o
   8   3   7       30.32       31.81      2.24 o
   9   3   7       12.19       14.45      2.20 o
  10   3   7       19.53       19.36      2.61 o
  11   3   7        5.50        7.17      2.92 o
 -11   4   7        3.29        2.58      2.30 o
 -10   4   7        0.02        1.16      2.42 o
  -9   4   7        2.54        4.81      2.38 o
  -8   4   7       28.09       26.79      2.17 o
  -7   4   7        1.76        2.97      1.94 o
  -6   4   7       42.37       39.96      2.51 o
  -5   4   7       53.11       52.38      2.53 o
  -4   4   7        2.31        3.70      2.31 o
  -3   4   7        0.40        0.66      1.84 o
  -2   4   7        4.22        5.07      1.90 o
  -1   4   7        9.24        7.59      1.96 o
   0   4   7       49.68       50.09      2.43 o
   1   4   7       35.59       31.05      2.08 o
   2   4   7       31.06       28.27      2.40 o
   3   4   7        8.00        8.49      2.01 o
   4   4   7       38.87       42.69      2.61 o
   5   4   7        0.61        2.30      2.40 o
   6   4   7       32.88       32.97      2.42 o
   7   4   7       64.68       63.20      2.66 o
   8   4   7        0.11        1.75      2.50 o
   9   4   7        0.47        0.13      2.13 o
  10   4   7        1.18        1.90      2.61 o
 -10   5   7       69.24       60.50      2.83 o
  -9   5   7        4.42        5.65      2.56 o
  -8   5   7        2.80        5.02      2.44 o
  -7   5   7       49.00       51.89      2.75 o
  -6   5   7        9.87       13.32      2.44 o
  -5   5   7      188.14      193.67      2.93 o
  -4   5   7       16.33       17.94      2.44 o
  -3   5   7       28.38       31.28      2.41 o
  -2   5   7       20.77       23.22      2.27 o
  -1   5   7      124.28      124.61      2.84 o
   0   5   7        3.49        5.92      2.01 o
   1   5   7      320.65      332.34      5.75 o
   2   5   7      390.40      406.29      4.33 o
   3   5   7      194.55      201.74      4.18 o
   4   5   7       50.33       54.35      2.82 o
   5   5   7        1.51        2.54      2.70 o
   6   5   7       32.67       38.46      2.93 o
   7   5   7       33.77       41.12      2.82 o
   8   5   7       37.57       36.71      2.98 o
   9   5   7       23.16       20.07      3.01 o
  -8   6   7       10.21       10.50      2.83 o
  -7   6   7       30.45       30.50      2.51 o
  -6   6   7      136.65      142.21      3.02 o
  -5   6   7       13.70       14.20      2.13 o
  -4   6   7        0.13        1.38      2.54 o
  -3   6   7       14.83       15.48      2.53 o
  -2   6   7        0.94        0.62      2.39 o
  -1   6   7      120.70      116.21      2.93 o
   0   6   7      111.37      106.08      3.15 o
   1   6   7       66.47       67.85      2.81 o
   2   6   7      104.80      101.46      3.16 o
   3   6   7        0.00        1.49      2.35 o
   4   6   7       19.20       16.67      2.81 o
   5   6   7       64.53       70.77      3.85 o
   6   6   7      225.00      223.03     15.20 o
   7   6   7       80.18       72.56      4.21 o
   8   6   7        4.70       10.92      3.30 o
  -6   7   7        1.84        2.10      3.16 o
  -5   7   7        9.05        8.90      2.66 o
  -4   7   7       15.92       15.64      2.54 o
  -3   7   7        3.58        4.17      2.47 o
  -2   7   7        0.29        1.98      2.62 o
  -1   7   7       10.32        9.64      2.71 o
   0   7   7        0.12        1.13      2.76 o
   1   7   7       17.95       15.32      2.93 o
   2   7   7        9.52        8.63      3.05 o
   3   7   7        9.27       11.09      3.63 o
   4   7   7        0.42        1.20      3.00 o
   5   7   7        6.13        6.70      3.30 o
   6   7   7        1.67        4.71      3.04 o
  -2   8   7        0.45        2.16      2.98 o
  -1   8   7        1.86        1.36      3.09 o
   0   8   7       10.62        9.73      3.09 o
   1   8   7       14.13       12.36      3.48 o
   2   8   7        3.03        2.16      4.07 o
 -12   0   8      179.99      193.19     16.43 o
 -11   0   8      104.71      110.11      4.07 o
 -10   0   8      153.50      149.99      3.60 o
  -9   0   8       14.36       10.87      2.73 o
  -8   0   8      485.34      424.08      4.49 o
  -7   0   8      386.55      367.42      7.81 o
  -6   0   8     1589.27     1575.88     52.39 o
  -5   0   8     1698.97     1656.97     20.85 o
  -4   0   8      179.87      186.00      3.92 o
  -3   0   8      113.93      121.68      3.70 o
  -2   0   8      713.46      754.55     20.24 o
  -1   0   8       27.99       26.42      2.70 o
   0   0   8      902.75      878.50      6.10 o
   1   0   8       28.44       21.43      2.61 o
   2   0   8     1527.06     1663.36      8.21 o
   3   0   8     1144.68     1106.18     12.33 o
   4   0   8        0.01        2.26      2.47 o
   5   0   8       67.40       58.37      3.34 o
   6   0   8     1392.74     1337.28     28.45 o
   7   0   8     2012.92     1999.62      9.00 o
   8   0   8        5.68        9.57      2.66 o
   9   0   8       38.62       37.55      3.70 o
  10   0   8       54.24       53.68      3.21 o
  11   0   8       33.04       39.94      3.55 o
 -12   1   8        7.73        9.30      2.54 o
 -11   1   8        3.24        6.05      2.12 o
 -10   1   8      130.89      138.50      4.49 o
  -9   1   8       18.58       22.03      2.13 o
  -8   1   8       49.72       47.82      2.23 o
  -7   1   8      387.49      392.01      3.23 o
  -6   1   8      398.05      352.90      3.51 o
  -5   1   8       15.23       17.31      2.12 o
  -4   1   8       29.78       33.78      1.94 o
  -3   1   8       98.62       83.19      2.32 o
  -2   1   8        3.91        7.39      1.64 o
  -1   1   8       67.68       77.83      2.34 o
   0   1   8     1038.55     1144.83      6.62 o
   1   1   8       88.41       92.31      2.25 o
   2   1   8      258.90      317.06      4.33 o
   3   1   8       75.18       82.52      2.43 o
   4   1   8      747.35      699.98      7.14 o
   5   1   8       43.00       42.09      2.07 o
   6   1   8       35.92       36.83      2.19 o
   7   1   8        1.17        2.41      2.43 o
   8   1   8       19.99       18.48      1.99 o
   9   1   8        2.41        3.54      1.76 o
  10   1   8       10.22       11.89      2.64 o
  11   1   8       33.16       32.68      2.39 o
 -11   2   8        1.72        1.38      2.42 o
 -10   2   8        1.61       -0.06      2.49 o
  -9   2   8        0.92        0.77      1.83 o
  -8   2   8        4.65        4.96      2.13 o
  -7   2   8       25.83       21.49      2.02 o
  -6   2   8        0.00        0.29      2.23 o
  -5   2   8       53.73       51.42      2.20 o
  -4   2   8       25.35       25.80      1.72 o
  -3   2   8       21.38       22.03      1.79 o
  -2   2   8       23.61       22.25      1.96 o
  -1   2   8       15.33       13.14      1.82 o
   0   2   8        3.02        3.14      1.97 o
   1   2   8        0.20        1.73      1.92 o
   2   2   8       78.86       81.60      2.22 o
   3   2   8        7.55        8.57      1.86 o
   4   2   8       16.16       17.15      2.02 o
   5   2   8        0.33        1.08      1.92 o
   6   2   8       11.16        9.94      2.25 o
   7   2   8       31.01       29.47      2.20 o
   8   2   8        0.01        2.62      2.06 o
   9   2   8        0.36        0.61      2.13 o
  10   2   8        3.46        5.75      2.11 o
  11   2   8        0.52        4.17      2.49 o
 -11   3   8        0.23        0.67      2.40 o
 -10   3   8       92.11       96.08      4.33 o
  -9   3   8       23.31       24.17      2.28 o
  -8   3   8       10.01       13.30      2.17 o
  -7   3   8      255.85      260.64      2.99 o
  -6   3   8      361.37      352.85      3.17 o
  -5   3   8       10.98       15.71      2.36 o
  -4   3   8       34.52       32.08      1.92 o
  -3   3   8        1.28        2.25      1.74 o
  -2   3   8        0.71        0.85      2.18 o
  -1   3   8      142.54      147.00      2.90 o
   0   3   8      556.28      576.36      3.89 o
   1   3   8       53.50       59.48      2.07 o
   2   3   8      250.02      291.93      3.59 o
   3   3   8       81.96       84.78      2.38 o
   4   3   8      471.35      471.07      7.42 o
   5   3   8      110.32      109.92      3.68 o
   6   3   8       22.44       22.86      2.08 o
   7   3   8       11.95       16.14      2.36 o
   8   3   8       17.83       18.65      2.41 o
   9   3   8       11.09       16.16      2.59 o
  10   3   8       12.68       15.75      2.75 o
 -10   4   8       44.30       38.69      2.92 o
  -9   4   8        6.35        8.43      2.42 o
  -8   4   8      167.29      156.38      3.05 o
  -7   4   8       76.18       76.81      2.56 o
  -6   4   8      441.99      448.31      4.03 o
  -5   4   8      518.06      508.07      7.03 o
  -4   4   8      116.18      110.39      3.53 o
  -3   4   8       64.29       65.58      2.29 o
  -2   4   8      130.09      124.79      2.53 o
  -1   4   8        3.29        5.49      1.95 o
   0   4   8      226.72      230.79      3.02 o
   1   4   8      130.17      118.54      2.64 o
   2   4   8      353.09      340.31      7.68 o
   3   4   8      228.34      231.65      3.01 o
   4   4   8       26.83       27.14      2.12 o
   5   4   8        6.39        7.71      2.37 o
   6   4   8      457.90      460.70      7.59 o
   7   4   8      574.33      603.20      6.02 o
   8   4   8       29.55       36.93      2.79 o
   9   4   8       20.27       20.62      2.30 o
  -9   5   8        4.29        3.92      2.49 o
  -8   5   8        8.79        9.19      2.88 o
  -7   5   8       31.43       27.75      2.64 o
  -6   5   8       47.61       47.67      2.37 o
  -5   5   8        0.15        0.88      2.13 o
  -4   5   8        9.26        9.43      2.19 o
  -3   5   8       31.20       33.44      2.22 o
  -2   5   8        5.58        6.82      1.86 o
  -1   5   8       20.99       21.96      2.39 o
   0   5   8       86.23       80.82      2.26 o
   1   5   8        0.54        2.41      2.23 o
   2   5   8       24.30       24.45      2.23 o
   3   5   8       44.76       47.19      2.37 o
   4   5   8       60.93       61.22      3.44 o
   5   5   8        1.19        0.26      2.60 o
   6   5   8        0.42       -1.56      2.51 o
   7   5   8        2.37        3.04      2.47 o
   8   5   8        1.13        1.75      3.04 o
  -8   6   8       15.26       14.17      3.26 o
  -7   6   8       23.95       25.91      2.97 o
  -6   6   8        0.70        2.20      2.14 o
  -5   6   8       29.50       30.77      2.62 o
  -4   6   8       56.72       58.10      3.02 o
  -3   6   8       39.05       36.91      2.42 o
  -2   6   8        1.98        1.08      2.36 o
  -1   6   8        1.24        1.07      2.32 o
   0   6   8        1.82        3.36      2.56 o
   1   6   8       19.32       18.38      2.51 o
   2   6   8       42.83       38.18      2.47 o
   3   6   8        3.85        5.79      2.72 o
   4   6   8        2.67        2.70      2.98 o
   5   6   8        1.80        1.03      2.47 o
   6   6   8       15.64       13.02      3.30 o
   7   6   8       24.52       21.28      6.16 o
  -6   7   8       35.15       30.40      3.31 o
  -5   7   8        0.94        2.90      3.28 o
  -4   7   8        6.36        8.62      2.82 o
  -3   7   8        4.64        5.38      2.89 o
  -2   7   8        0.75        2.74      2.59 o
  -1   7   8       55.55       60.76      2.94 o
   0   7   8       41.44       36.51      3.09 o
   1   7   8        1.61        2.23      2.54 o
   2   7   8       31.37       26.93      2.81 o
   3   7   8       36.17       38.57      3.99 o
   4   7   8       34.47       33.72      5.44 o
   5   7   8        9.05        9.53      3.08 o
 -11   1   9       26.65       23.28      2.42 o
 -10   1   9        0.02        1.55      2.31 o
  -9   1   9       61.93       63.75      2.36 o
  -8   1   9        2.37        3.61      1.88 o
  -7   1   9        7.60        5.39      2.49 o
  -6   1   9      481.02      451.36      3.27 o
  -5   1   9      384.97      367.66      3.75 o
  -4   1   9      192.01      183.80      2.61 o
  -3   1   9      116.84      115.58      2.28 o
  -2   1   9       44.10       35.98      2.13 o
  -1   1   9       44.55       36.43      2.08 o
   0   1   9      663.60      685.87      3.97 o
   1   1   9      153.83      156.52      2.30 o
   2   1   9       88.35      107.94      2.19 o
   3   1   9      113.94      106.41      2.34 o
   4   1   9      105.88      108.71      2.51 o
   5   1   9      282.11      288.50      2.95 o
   6   1   9        4.09        3.23      1.73 o
   7   1   9       18.73       15.70      2.11 o
   8   1   9        0.03        1.19      1.93 o
   9   1   9        5.30        6.15      2.23 o
  10   1   9        3.20        4.76      2.64 o
  11   1   9       16.29       15.04      2.38 o
 -11   2   9       64.60       67.99      2.76 o
 -10   2   9      130.15      130.71      5.46 o
  -9   2   9       65.39       72.46      2.48 o
  -8   2   9      151.25      121.98      2.65 o
  -7   2   9      973.43      903.52      6.43 o
  -6   2   9       20.73       19.44      1.74 o
  -5   2   9      835.15      845.84      8.51 o
  -4   2   9      824.00      819.26      6.82 o
  -3   2   9     1115.22     1080.98      4.57 o
  -2   2   9      448.41      443.14      6.46 o
  -1   2   9       65.57       64.52      1.97 o
   0   2   9        0.72       -1.04      2.00 o
   1   2   9       91.31       82.15      2.18 o
   2   2   9      290.56      278.52      4.86 o
   3   2   9      141.98      126.13      2.61 o
   4   2   9      129.76      127.36      2.50 o
   5   2   9      705.30      691.68      7.15 o
   6   2   9        1.34        6.54      2.63 o
   7   2   9      876.09      877.34     13.46 o
   8   2   9      166.87      164.22      5.28 o
   9   2   9       45.04       53.83      2.33 o
  10   2   9       91.83      100.74      3.08 o
 -11   3   9       15.22       13.48      2.36 o
 -10   3   9        1.95        5.24      2.61 o
  -9   3   9       65.44       59.98      2.58 o
  -8   3   9        4.14        4.32      2.09 o
  -7   3   9       21.29       21.48      2.46 o
  -6   3   9      229.78      225.06      3.51 o
  -5   3   9      107.52       98.95      2.44 o
  -4   3   9       65.98       63.51      2.26 o
  -3   3   9       48.32       48.37      2.04 o
  -2   3   9       89.32       87.90      2.11 o
  -1   3   9       17.01       15.01      1.99 o
   0   3   9      138.27      143.98      3.39 o
   1   3   9      190.93      180.66      2.47 o
   2   3   9        5.34        6.54      2.06 o
   3   3   9        0.89        0.50      1.99 o
   4   3   9       47.86       45.87      1.95 o
   5   3   9       69.84       72.58      2.14 o
   6   3   9        0.10        0.97      2.33 o
   7   3   9        7.77        4.67      2.43 o
   8   3   9        0.03        1.06      2.44 o
   9   3   9        0.13        0.20      2.59 o
  10   3   9        2.60        7.20      2.79 o
 -10   4   9        6.96        3.97      2.60 o
  -9   4   9        3.38        5.49      2.40 o
  -8   4   9        5.59        6.98      2.19 o
  -7   4   9       30.46       28.55      2.56 o
  -6   4   9        8.60        8.23      2.47 o
  -5   4   9        0.36        0.96      2.17 o
  -4   4   9       20.32       18.51      2.39 o
  -3   4   9      159.48      148.61      2.65 o
  -2   4   9      103.32      100.71      2.42 o
  -1   4   9        0.58        2.55      1.83 o
   0   4   9        0.04        1.47      1.83 o
   1   4   9        1.50        3.41      2.21 o
   2   4   9       40.22       37.02      2.46 o
   3   4   9       18.29       19.06      1.94 o
   4   4   9        0.09        1.01      2.23 o
   5   4   9        5.55        7.05      2.13 o
   6   4   9        6.97        7.46      2.22 o
   7   4   9       31.45       37.12      3.17 o
   8   4   9        0.21        1.37      2.36 o
   9   4   9        0.98        1.57      2.42 o
  -9   5   9       15.42       11.47      3.06 o
  -8   5   9        0.20        3.05      2.49 o
  -7   5   9        0.01        2.87      2.29 o
  -6   5   9      146.91      153.73      3.11 o
  -5   5   9      128.09      124.50      3.14 o
  -4   5   9       19.61       22.02      2.23 o
  -3   5   9       47.35       48.50      2.38 o
  -2   5   9        2.78        1.45      2.39 o
  -1   5   9       48.97       52.93      2.54 o
   0   5   9      183.33      180.41      5.04 o
   1   5   9       75.74       79.40      2.66 o
   2   5   9        0.46        0.98      2.31 o
   3   5   9        0.70        1.07      2.13 o
   4   5   9       28.51       25.93      2.29 o
   5   5   9       36.17       33.59      2.90 o
   6   5   9        2.71        3.73      2.49 o
   7   5   9        3.62        4.97      2.29 o
   8   5   9        0.04        0.78      2.66 o
  -7   6   9       93.91       84.00      3.43 o
  -6   6   9        5.67        4.89      2.46 o
  -5   6   9       91.32       91.49      3.08 o
  -4   6   9      194.19      186.01      2.89 o
  -3   6   9       97.33       99.66      2.98 o
  -2   6   9       33.36       34.08      2.39 o
  -1   6   9       33.08       35.10      2.64 o
   0   6   9        0.63        0.59      2.54 o
   1   6   9       26.52       29.59      2.43 o
   2   6   9       48.12       45.06      2.59 o
   3   6   9       30.08       32.44      2.58 o
   4   6   9       30.48       31.11      3.09 o
   5   6   9       70.47       62.47      3.55 o
   6   6   9        0.49       -0.29      3.04 o
  -5   7   9        3.85        3.61      3.02 o
  -4   7   9        4.28        3.08      2.80 o
  -3   7   9        0.04        0.79      2.82 o
  -2   7   9        7.86        5.38      2.80 o
  -1   7   9        0.49        0.79      2.70 o
   0   7   9        9.35        9.62      2.57 o
   1   7   9       21.10       21.86      3.00 o
   2   7   9        0.01        1.05      2.58 o
   3   7   9        1.94        1.15      3.09 o
   4   7   9        4.50        3.26      3.19 o
 -11   0  10        0.02        1.29      3.90 o
 -10   0  10       40.80       41.81      2.98 o
  -9   0  10       92.89      104.82      3.55 o
  -8   0  10      157.39      139.81      3.55 o
  -7   0  10      549.70      469.96     12.02 o
  -6   0  10      539.81      505.50      9.24 o
  -5   0  10       13.79       13.14      2.67 o
  -4   0  10      195.83      206.21      3.99 o
  -3   0  10     1813.70     1783.30     32.97 o
  -2   0  10     1746.72     1664.57     29.79 o
  -1   0  10      113.58      108.62      3.01 o
   0   0  10      360.40      345.23      4.04 o
   1   0  10      119.51      116.25      3.11 o
   2   0  10      558.87      546.88      7.70 o
   3   0  10       47.18       35.13      3.20 o
   4   0  10       41.10       43.73      4.72 o
   5   0  10      384.66      402.88      4.94 o
   6   0  10      483.94      454.44      4.83 o
   7   0  10        4.89        7.91      2.32 o
   8   0  10       40.98       34.49      3.11 o
   9   0  10       59.23       54.83      3.26 o
  10   0  10      130.30      134.43      7.60 o
 -11   1  10        9.45        7.93      2.25 o
 -10   1  10       62.47       66.26      4.56 o
  -9   1  10        8.29        9.49      2.08 o
  -8   1  10       73.18       71.21      2.45 o
  -7   1  10       53.91       51.53      2.44 o
  -6   1  10        1.66        3.32      1.98 o
  -5   1  10      208.47      194.90      3.11 o
  -4   1  10       95.84       91.43      2.72 o
  -3   1  10      996.30      944.17     24.91 o
  -2   1  10      245.85      237.27      2.85 o
  -1   1  10      107.38       96.21      2.49 o
   0   1  10       25.28       25.11      1.96 o
   1   1  10      382.56      357.00      3.09 o
   2   1  10      117.39      101.87      2.32 o
   3   1  10       11.75       10.63      2.15 o
   4   1  10       15.00       17.90      2.17 o
   5   1  10       17.98       20.38      2.31 o
   6   1  10        9.91        6.63      1.64 o
   7   1  10        2.56        4.17      2.12 o
   8   1  10       27.25       24.87      2.08 o
   9   1  10        0.47        1.97      2.09 o
  10   1  10       17.11       16.36      2.31 o
 -11   2  10        1.31        2.76      2.28 o
 -10   2  10        0.47        3.09      2.37 o
  -9   2  10        1.91        3.46      2.04 o
  -8   2  10        2.10        1.17      1.67 o
  -7   2  10       14.68       13.37      2.39 o
  -6   2  10        0.44        2.19      1.82 o
  -5   2  10        0.01        1.87      1.73 o
  -4   2  10       14.99       14.23      2.11 o
  -3   2  10       29.92       31.77      2.48 o
  -2   2  10      116.56      110.48      2.40 o
  -1   2  10        3.66        3.08      1.97 o
   0   2  10        2.15        4.29      1.95 o
   1   2  10       11.82       10.75      1.95 o
   2   2  10        9.88        8.72      1.77 o
   3   2  10        2.88        3.56      1.64 o
   4   2  10        0.70        2.92      1.86 o
   5   2  10       10.93       11.63      1.81 o
   6   2  10        0.29        0.28      2.09 o
   7   2  10        9.53       11.59      2.43 o
   8   2  10        0.16        2.65      2.20 o
   9   2  10        0.02       -0.24      2.11 o
  10   2  10        3.57        2.94      2.28 o
 -10   3  10       42.76       44.99      2.87 o
  -9   3  10       11.83       13.16      2.17 o
  -8   3  10       22.79       24.04      2.79 o
  -7   3  10       13.20       12.71      1.99 o
  -6   3  10        0.06        1.71      2.15 o
  -5   3  10      213.89      202.71      2.98 o
  -4   3  10      134.59      131.73      2.25 o
  -3   3  10      540.70      552.23      5.04 o
  -2   3  10      296.08      290.19      3.97 o
  -1   3  10       21.24       21.69      1.89 o
   0   3  10       82.21       78.43      2.43 o
   1   3  10      249.92      241.85      5.49 o
   2   3  10      111.52      101.01      2.70 o
   3   3  10       32.13       31.73      2.11 o
   4   3  10        1.39        2.38      2.20 o
   5   3  10        3.99        4.51      1.88 o
   6   3  10       20.19       22.54      2.01 o
   7   3  10        4.19        5.75      2.21 o
   8   3  10       23.63       25.14      2.04 o
   9   3  10        1.31        2.61      2.17 o
  -9   4  10       30.14       32.89      3.17 o
  -8   4  10       82.69       80.96      2.97 o
  -7   4  10      200.97      192.90      2.98 o
  -6   4  10      210.78      215.15      3.64 o
  -5   4  10       25.25       24.92      2.22 o
  -4   4  10      168.82      172.59      2.60 o
  -3   4  10      645.07      639.49     10.13 o
  -2   4  10      320.14      323.84      2.98 o
  -1   4  10       88.18       86.70      2.46 o
   0   4  10      143.08      149.93      2.61 o
   1   4  10       21.65       22.53      2.05 o
   2   4  10       84.99       75.06      2.94 o
   3   4  10       38.44       43.03      2.48 o
   4   4  10        0.12        2.58      1.97 o
   5   4  10      101.28      100.26      2.58 o
   6   4  10      179.48      181.61      4.98 o
   7   4  10        0.07        2.24      2.37 o
   8   4  10       28.02       26.04      2.94 o
  -8   5  10       12.41       13.98      2.45 o
  -7   5  10       14.54       14.63      2.72 o
  -6   5  10        0.08        0.65      3.00 o
  -5   5  10       12.01       12.94      2.12 o
  -4   5  10       14.54       12.60      2.46 o
  -3   5  10      131.49      128.33      3.35 o
  -2   5  10        5.59        5.46      2.02 o
  -1   5  10        9.40       11.86      2.36 o
   0   5  10        0.09       -0.82      1.94 o
   1   5  10       91.68       93.87      2.56 o
   2   5  10       44.58       43.53      2.13 o
   3   5  10        0.03        0.16      2.01 o
   4   5  10        1.03        3.18      2.29 o
   5   5  10        3.93        4.28      2.40 o
   6   5  10        1.32        0.63      2.81 o
   7   5  10        0.24        2.77      2.87 o
  -6   6  10        3.43        5.21      2.38 o
  -5   6  10        3.87        7.02      2.77 o
  -4   6  10        2.26        4.11      2.56 o
  -3   6  10       46.67       42.54      2.44 o
  -2   6  10       89.27       89.98      3.03 o
  -1   6  10       13.84       12.88      2.64 o
   0   6  10        5.73        4.59      2.56 o
   1   6  10        3.16        4.84      2.27 o
   2   6  10        3.40        3.80      2.33 o
   3   6  10        4.18        5.67      2.23 o
   4   6  10        2.43        1.36      2.74 o
   5   6  10        7.11        8.99      3.21 o
   6   6  10        0.11        0.90      2.93 o
  -4   7  10       23.96       24.72      3.03 o
  -3   7  10       40.75       36.97      2.78 o
  -2   7  10       29.86       28.73      2.93 o
  -1   7  10        1.12        0.81      2.72 o
   0   7  10        6.78        4.63      2.51 o
   1   7  10       51.02       55.34      3.64 o
   2   7  10       36.12       37.20      4.21 o
   3   7  10        1.36        2.71      3.37 o
 -11   1  11        0.88        4.04      2.34 o
 -10   1  11       15.58       14.02      2.26 o
  -9   1  11      171.25      161.52      2.70 o
  -8   1  11        5.56        5.89      2.15 o
  -7   1  11        5.01        6.10      2.17 o
  -6   1  11       74.99       76.16      2.14 o
  -5   1  11       27.74       27.45      1.84 o
  -4   1  11        0.10       -0.35      2.29 o
  -3   1  11      180.90      184.11      2.82 o
  -2   1  11     1497.78     1509.59     20.76 o
  -1   1  11       43.37       40.86      1.83 o
   0   1  11       16.85       16.10      1.99 o
   1   1  11        8.45       13.09      1.86 o
   2   1  11      615.50      534.68      8.42 o
   3   1  11      243.81      216.60      2.65 o
   4   1  11        0.67       -0.71      1.70 o
   5   1  11        5.59        6.69      1.97 o
   6   1  11       86.12       86.47      2.62 o
   7   1  11       43.72       40.37      2.12 o
   8   1  11        5.43        6.23      2.29 o
   9   1  11        7.79       10.24      2.42 o
  10   1  11       26.48       25.12      2.40 o
 -10   2  11       11.09       15.91      2.74 o
  -9   2  11        5.80        3.37      2.33 o
  -8   2  11       74.65       78.85      2.24 o
  -7   2  11      315.73      291.69      4.18 o
  -6   2  11      113.35      106.43      2.37 o
  -5   2  11      355.83      336.47      7.03 o
  -4   2  11      120.07      113.44      2.46 o
  -3   2  11      586.95      561.17      5.83 o
  -2   2  11      808.20      800.13      9.14 o
  -1   2  11       74.60       73.89      2.88 o
   0   2  11      161.87      153.24      2.23 o
   1   2  11      692.70      696.57      7.41 o
   2   2  11       19.08       24.83      1.88 o
   3   2  11      122.24      114.32      2.13 o
   4   2  11        0.79        1.13      1.62 o
   5   2  11        0.64        0.17      1.94 o
   6   2  11       61.93       66.51      2.45 o
   7   2  11       95.42       87.89      4.33 o
   8   2  11       74.00       80.05      2.67 o
   9   2  11        1.18        0.44      2.28 o
 -10   3  11        9.24        7.48      2.51 o
  -9   3  11       65.74       63.60      2.58 o
  -8   3  11        0.01        0.22      2.12 o
  -7   3  11        1.54        1.19      2.48 o
  -6   3  11       24.04       26.86      2.33 o
  -5   3  11        1.80        2.34      1.91 o
  -4   3  11        7.99       10.11      2.31 o
  -3   3  11      128.04      127.28      2.41 o
  -2   3  11      515.54      507.00      6.14 o
  -1   3  11        4.50        4.64      1.91 o
   0   3  11       33.43       34.02      2.41 o
   1   3  11        0.45        1.88      2.00 o
   2   3  11      301.02      288.96      4.98 o
   3   3  11       36.76       36.08      2.03 o
   4   3  11        6.02        7.83      2.12 o
   5   3  11        8.83       12.51      2.18 o
   6   3  11        2.31        3.25      2.11 o
   7   3  11        8.34        8.01      2.05 o
   8   3  11        1.17        1.52      2.58 o
   9   3  11        4.74        7.24      2.55 o
  -9   4  11        0.62        3.43      2.85 o
  -8   4  11        1.19        2.81      1.95 o
  -7   4  11       24.14       23.29      2.70 o
  -6   4  11        3.19        4.20      2.11 o
  -5   4  11        0.94        3.84      2.18 o
  -4   4  11       19.62       20.89      2.24 o
  -3   4  11        1.14        1.54      2.36 o
  -2   4  11       67.51       65.90      2.64 o
  -1   4  11       11.53        9.12      2.19 o
   0   4  11       15.66       14.07      2.39 o
   1   4  11       28.22       28.46      2.43 o
   2   4  11        0.11       -0.78      1.93 o
   3   4  11        0.16        1.27      2.13 o
   4   4  11        0.47        2.91      2.44 o
   5   4  11        6.50        5.66      2.20 o
   6   4  11        3.02        4.24      2.33 o
   7   4  11        0.66        1.99      2.40 o
   8   4  11        0.16        2.37      2.24 o
  -8   5  11        7.16        8.02      2.55 o
  -7   5  11        2.70        4.10      2.70 o
  -6   5  11        9.45       12.28      2.68 o
  -5   5  11        5.27        7.72      2.34 o
  -4   5  11       11.83       16.12      2.40 o
  -3   5  11      105.77      101.60      2.54 o
  -2   5  11      254.68      242.32      5.96 o
  -1   5  11       30.09       31.75      2.29 o
   0   5  11       21.51       20.06      2.23 o
   1   5  11        0.28        1.42      2.41 o
   2   5  11      173.02      176.76      4.84 o
   3   5  11       84.47       85.36      2.93 o
   4   5  11        2.29        0.55      2.67 o
   5   5  11        3.59        5.75      2.44 o
   6   5  11       36.06       36.34      2.69 o
   7   5  11       19.06       21.49      2.74 o
  -6   6  11       39.08       33.67      3.30 o
  -5   6  11       86.64       81.01      3.21 o
  -4   6  11        8.58        8.71      2.24 o
  -3   6  11      101.85       93.60      3.18 o
  -2   6  11       90.74       85.58      2.61 o
  -1   6  11       11.93       11.97      2.70 o
   0   6  11       18.16       19.37      2.38 o
   1   6  11       55.29       59.99      3.14 o
   2   6  11       12.67       16.43      2.42 o
   3   6  11        7.91        6.63      2.50 o
   4   6  11        0.84        2.95      2.59 o
   5   6  11        0.22        2.60      2.61 o
  -1   7  11        1.06        0.25      2.38 o
   0   7  11        3.34        2.11      2.56 o
 -10   0  12       71.05       85.41      4.72 o
  -9   0  12      111.15      112.00      5.85 o
  -8   0  12       91.03       86.78      3.34 o
  -7   0  12      210.04      192.23      3.65 o
  -6   0  12       33.44       27.72      3.41 o
  -5   0  12       99.35      111.96      3.90 o
  -4   0  12      995.74      960.74      7.70 o
  -3   0  12       85.47       89.14      3.06 o
  -2   0  12      784.15      706.78     24.14 o
  -1   0  12       15.73       16.39      3.27 o
   0   0  12        6.31        6.54      2.67 o
   1   0  12      161.56      160.26      3.92 o
   2   0  12      614.45      622.30      5.32 o
   3   0  12       74.62       82.62      3.63 o
   4   0  12       15.74       16.64      3.34 o
   5   0  12        0.47       -0.20      4.21 o
   6   0  12       13.49       13.74      2.81 o
   7   0  12        2.25        0.17      3.41 o
   8   0  12      123.54      122.88      3.60 o
   9   0  12       91.41       92.10      3.94 o
 -10   1  12        2.07        3.48      2.12 o
  -9   1  12       16.65       16.10      2.70 o
  -8   1  12      100.76       94.47      2.61 o
  -7   1  12        9.99       11.83      1.86 o
  -6   1  12       25.23       28.39      2.20 o
  -5   1  12        2.11        4.29      1.72 o
  -4   1  12        7.63       10.08      1.85 o
  -3   1  12       39.22       42.11      2.08 o
  -2   1  12      386.04      381.81      3.10 o
  -1   1  12      152.91      152.66      2.57 o
   0   1  12       40.48       39.23      2.41 o
   1   1  12      504.96      475.76      3.65 o
   2   1  12       29.49       23.37      2.10 o
   3   1  12      380.51      343.44      5.01 o
   4   1  12       17.28       16.32      2.07 o
   5   1  12       19.96       20.97      1.83 o
   6   1  12       46.32       49.49      2.56 o
   7   1  12       47.58       46.33      2.26 o
   8   1  12       17.67       20.30      2.14 o
   9   1  12        0.27        0.33      2.20 o
 -10   2  12        0.41        0.70      2.23 o
  -9   2  12        2.35        4.14      2.24 o
  -8   2  12        2.40        1.39      2.31 o
  -7   2  12        2.61        2.89      2.38 o
  -6   2  12        3.07        5.59      2.92 o
  -5   2  12        0.96       -0.91      1.91 o
  -4   2  12        3.73        1.72      1.76 o
  -3   2  12        0.00       -1.50      1.93 o
  -2   2  12       17.56       17.09      2.26 o
  -1   2  12        0.30       -1.13      2.15 o
   0   2  12        0.23        1.07      2.01 o
   1   2  12       16.99       12.41      1.70 o
   2   2  12        0.27        4.52      1.84 o
   3   2  12        0.54        2.93      1.82 o
   4   2  12        2.87        1.80      2.03 o
   5   2  12        0.86        0.58      2.10 o
   6   2  12        0.24        4.60      2.91 o
   7   2  12        0.00       -3.20      2.20 o
   8   2  12        1.23        2.42      2.70 o
   9   2  12        0.29        2.52      2.49 o
  -9   3  12       16.54       16.91      2.58 o
  -8   3  12       59.24       62.80      2.63 o
  -7   3  12       28.31       32.73      2.61 o
  -6   3  12       40.25       44.55      2.36 o
  -5   3  12        3.97        3.08      2.16 o
  -4   3  12        4.25        4.91      1.69 o
  -3   3  12        0.82        5.73      2.34 o
  -2   3  12      333.63      323.69      5.50 o
  -1   3  12       91.25       89.91      3.20 o
   0   3  12       41.09       39.76      2.21 o
   1   3  12      411.80      420.21      5.93 o
   2   3  12       14.17       13.07      2.00 o
   3   3  12      334.65      321.38      9.81 o
   4   3  12       26.74       22.93      2.05 o
   5   3  12        9.62        9.72      1.96 o
   6   3  12       60.94       70.46      2.74 o
   7   3  12       81.97       79.70      3.23 o
   8   3  12       22.59       23.72      2.25 o
  -8   4  12       23.15       26.40      2.88 o
  -7   4  12       38.99       38.69      2.56 o
  -6   4  12       21.46       24.23      2.35 o
  -5   4  12       74.82       79.63      3.30 o
  -4   4  12      307.47      311.72      4.10 o
  -3   4  12       10.55        8.09      2.17 o
  -2   4  12      230.92      230.40      4.57 o
  -1   4  12       23.06       20.86      2.40 o
   0   4  12        1.48        0.69      2.09 o
   1   4  12       33.76       36.11      2.38 o
   2   4  12      210.95      217.66      8.84 o
   3   4  12       30.11       32.58      2.40 o
   4   4  12        4.69        7.91      2.26 o
   5   4  12        4.18        4.12      2.08 o
   6   4  12        3.12        3.69      2.28 o
   7   4  12        7.08        5.90      2.27 o
  -7   5  12        0.15        0.65      2.26 o
  -6   5  12        0.48        1.49      2.29 o
  -5   5  12        1.52        2.69      2.20 o
  -4   5  12        6.53        8.15      2.61 o
  -3   5  12        4.46        5.49      2.37 o
  -2   5  12       38.97       36.42      2.40 o
  -1   5  12       32.31       31.55      2.64 o
   0   5  12       22.10       22.28      2.35 o
   1   5  12       36.60       36.47      2.42 o
   2   5  12        7.13        7.17      2.26 o
   3   5  12       28.98       27.60      2.59 o
   4   5  12        5.14        5.35      2.48 o
   5   5  12        5.82        6.23      2.30 o
   6   5  12        2.32        4.10      2.41 o
  -4   6  12        0.92        1.47      2.32 o
  -3   6  12        0.03        1.67      2.46 o
  -2   6  12        7.25        7.06      1.95 o
  -1   6  12        2.09        3.00      2.24 o
   0   6  12        1.11        0.58      2.33 o
   1   6  12        9.03        8.56      2.49 o
   2   6  12        3.56        6.75      2.77 o
   3   6  12        0.31       -0.11      2.40 o
  -9   1  13        5.45        5.89      2.49 o
  -8   1  13        0.08        3.31      2.56 o
  -7   1  13       55.93       57.41      2.22 o
  -6   1  13       75.14       73.10      5.58 o
  -5   1  13       39.25       42.82      2.14 o
  -4   1  13       30.26       25.10      2.44 o
  -3   1  13       58.17       64.06      2.23 o
  -2   1  13       30.64       26.77      2.36 o
  -1   1  13       31.44       29.20      1.96 o
   0   1  13        4.26        3.75      1.98 o
   1   1  13      405.51      394.49      3.23 o
   2   1  13      272.94      267.63      4.23 o
   3   1  13       60.06       46.28      1.95 o
   4   1  13       19.91       17.18      2.38 o
   5   1  13       11.73       12.20      2.02 o
   6   1  13       74.58       74.13      2.37 o
   7   1  13       65.07       66.49      2.61 o
   8   1  13       55.38       56.82      2.68 o
  -9   2  13       25.48       26.83      2.32 o
  -8   2  13      167.25      168.63      2.76 o
  -7   2  13       48.32       60.31      2.29 o
  -6   2  13        0.22        2.52      1.84 o
  -5   2  13       16.73       15.49      2.04 o
  -4   2  13      407.01      399.77      3.85 o
  -3   2  13      171.29      165.02      2.72 o
  -2   2  13      221.49      209.65      2.74 o
  -1   2  13       52.65       46.93      2.23 o
   0   2  13        5.06        5.98      1.95 o
   1   2  13       89.78       92.57      3.65 o
   2   2  13        6.13       10.86      1.95 o
   3   2  13      274.42      280.52      8.87 o
   4   2  13       39.17       49.35      2.49 o
   5   2  13        5.72        7.08      2.43 o
   6   2  13       24.39       22.96      2.21 o
   7   2  13        6.45        2.90      2.20 o
   8   2  13        4.25        6.45      2.56 o
  -8   3  13        4.84        4.25      2.45 o
  -7   3  13       30.02       29.18      3.94 o
  -6   3  13        9.99       12.06      2.59 o
  -5   3  13       14.84       16.57      2.25 o
  -4   3  13        5.74        7.04      2.33 o
  -3   3  13       19.86       19.82      2.19 o
  -2   3  13        0.73        1.23      2.85 o
  -1   3  13       17.72       18.41      2.97 o
   0   3  13       10.41       11.89      1.97 o
   1   3  13      124.30      118.71      2.46 o
   2   3  13       91.44       93.41      3.29 o
   3   3  13        9.98        8.66      1.89 o
   4   3  13       14.45       18.88      2.46 o
   5   3  13        5.40        5.15      2.09 o
   6   3  13       20.16       19.89      2.51 o
   7   3  13       23.02       25.13      2.53 o
  -7   4  13        0.99        1.54      2.51 o
  -6   4  13        1.37        2.32      2.24 o
  -5   4  13        0.11        1.79      2.16 o
  -4   4  13        2.90        4.14      2.59 o
  -3   4  13        1.76        4.82      2.46 o
  -2   4  13       12.82       16.52      2.20 o
  -1   4  13        0.00        3.59      2.49 o
   0   4  13        2.57        4.09      2.41 o
   1   4  13        0.45        0.59      2.04 o
   2   4  13        1.05        4.15      2.56 o
   3   4  13        0.74       -0.05      1.94 o
   4   4  13        1.93        2.19      2.37 o
   5   4  13        2.00        3.74      2.43 o
   6   4  13        0.92       -0.20      2.24 o
  -6   5  13       23.71       20.95      2.74 o
  -5   5  13       21.16       25.34      2.90 o
  -4   5  13       32.68       32.83      2.33 o
  -3   5  13       14.11       15.12      2.10 o
  -2   5  13       18.75       16.27      2.42 o
  -1   5  13       12.44       13.02      2.64 o
   0   5  13        1.09        3.54      2.31 o
   1   5  13      107.44      103.21      2.74 o
   2   5  13       69.24       66.25      2.63 o
   3   5  13        6.84        7.24      2.74 o
   4   5  13       11.06        9.24      2.57 o
  -2   6  13        9.45        5.95      2.90 o
  -1   6  13       13.84       11.04      2.47 o
   0   6  13        1.27        3.39      2.39 o
   1   6  13       11.58        8.71      2.58 o
  -9   0  14       11.50       15.07      3.99 o
  -8   0  14        1.59        2.05      2.61 o
  -7   0  14      193.87      217.88      5.96 o
  -6   0  14       96.15      100.40      3.12 o
  -5   0  14      149.95      142.11      4.93 o
  -4   0  14       10.36        8.28      2.96 o
  -3   0  14      209.67      185.58      3.65 o
  -2   0  14        0.78        3.39      3.34 o
  -1   0  14       11.35        8.92      2.81 o
   0   0  14        1.22        5.95      2.66 o
   1   0  14       25.52       35.06      2.85 o
   2   0  14      248.70      238.34      4.43 o
   3   0  14        0.67        1.93      2.73 o
   4   0  14       47.91       51.13      3.15 o
   5   0  14       39.90       39.61      2.76 o
   6   0  14       74.81       75.45      3.99 o
   7   0  14       14.48       15.57      2.76 o
  -9   1  14        0.33        0.23      2.26 o
  -8   1  14       23.59       26.86      2.72 o
  -7   1  14        0.02        0.04      2.59 o
  -6   1  14       15.29       17.26      2.92 o
  -5   1  14       23.37       24.20      2.05 o
  -4   1  14       68.16       64.77      2.27 o
  -3   1  14       48.31       43.51      2.29 o
  -2   1  14        6.83        8.65      1.84 o
  -1   1  14        7.34        8.68      1.91 o
   0   1  14        9.48        9.81      1.78 o
   1   1  14       26.05       23.04      2.51 o
   2   1  14      118.14      115.18      3.69 o
   3   1  14       30.47       39.65      2.31 o
   4   1  14        4.78        6.62      2.01 o
   5   1  14        3.16        2.22      2.54 o
   6   1  14        8.12        8.99      2.26 o
   7   1  14       39.91       38.56      2.65 o
  -8   2  14        0.19       -1.03      2.45 o
  -7   2  14        0.30        2.17      2.07 o
  -6   2  14        5.49        6.00      2.08 o
  -5   2  14        3.95        4.89      2.54 o
  -4   2  14        2.39        1.70      1.90 o
  -3   2  14        1.01        1.20      2.22 o
  -2   2  14       10.40       11.61      1.82 o
  -1   2  14        0.03        1.88      1.96 o
   0   2  14        0.79        0.58      1.87 o
   1   2  14        0.87        2.60      2.04 o
   2   2  14        1.37        2.98      2.41 o
   3   2  14        0.01        2.39      2.31 o
   4   2  14        0.01        1.21      2.04 o
   5   2  14        0.12        0.04      2.31 o
   6   2  14        3.25        3.51      2.37 o
   7   2  14        0.38       -1.13      2.54 o
  -7   3  14        0.19        3.36      2.18 o
  -6   3  14       14.55       17.26      2.72 o
  -5   3  14       17.00       21.61      2.70 o
  -4   3  14       76.28       70.72      2.23 o
  -3   3  14      103.88      105.69      2.76 o
  -2   3  14        4.60        9.62      2.62 o
  -1   3  14        0.47        3.31      2.02 o
   0   3  14       14.09       17.49      2.26 o
   1   3  14       26.78       27.39      2.61 o
   2   3  14      102.40      101.13      2.49 o
   3   3  14       17.76       20.85      2.22 o
   4   3  14        8.34       10.04      2.35 o
   5   3  14        2.76        2.97      2.14 o
   6   3  14        8.83        8.96      2.21 o
  -6   4  14       38.93       43.21      2.94 o
  -5   4  14       35.05       34.18      2.51 o
  -4   4  14        6.32       10.09      2.38 o
  -3   4  14       61.04       58.15      2.39 o
  -2   4  14        2.24        3.51      1.97 o
  -1   4  14        7.26        4.22      2.29 o
   0   4  14        0.04        2.05      2.26 o
   1   4  14       21.61       27.51      2.37 o
   2   4  14       63.48       61.63      2.61 o
   3   4  14        0.68        0.87      2.19 o
   4   4  14       17.39       16.77      2.53 o
   5   4  14       21.56       25.18      2.90 o
  -4   5  14        3.67        6.89      2.55 o
  -3   5  14        0.72       -0.30      2.22 o
  -2   5  14        7.17        7.41      2.39 o
  -1   5  14        2.41        3.42      2.39 o
   0   5  14        0.18        1.83      2.28 o
   1   5  14        3.95        5.77      2.46 o
   2   5  14       23.40       24.05      2.61 o
   3   5  14       10.63       12.79      2.79 o
  -8   1  15        6.23        6.30      1.98 o
  -7   1  15        9.31        7.52      2.13 o
  -6   1  15        1.00        1.98      2.61 o
  -5   1  15        2.25        3.82      1.93 o
  -4   1  15       18.09       14.33      1.93 o
  -3   1  15      104.92       99.07      3.84 o
  -2   1  15       35.83       33.13      1.98 o
  -1   1  15       58.32       61.38      3.83 o
   0   1  15       67.43       66.39      2.07 o
   1   1  15        2.45        1.65      2.04 o
   2   1  15        8.10        7.35      2.23 o
   3   1  15        3.77        8.25      2.02 o
   4   1  15       31.04       43.97      2.49 o
   5   1  15       29.90       27.15      2.30 o
   6   1  15        9.18        7.65      2.05 o
  -7   2  15        1.89        3.61      2.43 o
  -6   2  15      126.85      142.87      4.33 o
  -5   2  15       47.99       48.03      2.51 o
  -4   2  15      155.19      152.11      3.62 o
  -3   2  15       60.24       66.02      2.70 o
  -2   2  15        1.30        6.18      2.25 o
  -1   2  15        0.05        3.11      2.25 o
   0   2  15       27.02       27.67      2.12 o
   1   2  15       10.45       19.55      2.49 o
   2   2  15       41.62       43.37      2.12 o
   3   2  15      119.31      118.88      3.29 o
   4   2  15       35.40       36.33      2.45 o
   5   2  15        3.72        8.04      2.29 o
   6   2  15       40.65       44.34      2.90 o
  -6   3  15        3.19        3.69      2.27 o
  -5   3  15        0.09        1.16      3.56 o
  -4   3  15       14.00       12.29      2.21 o
  -3   3  15       15.89       17.68      2.26 o
  -2   3  15        7.75        9.38      2.40 o
  -1   3  15       20.72       21.29      2.16 o
   0   3  15       16.85       18.74      2.08 o
   1   3  15        0.23        1.98      2.14 o
   2   3  15        3.68        6.34      2.33 o
   3   3  15       13.58       15.60      2.68 o
   4   3  15        9.32       10.18      2.06 o
   5   3  15        7.41       10.24      2.12 o
  -5   4  15        9.57        9.60      2.32 o
  -4   4  15        0.05        0.90      2.04 o
  -3   4  15        0.56        2.09      2.77 o
  -2   4  15       15.95       14.64      2.23 o
  -1   4  15        6.24        8.15      2.48 o
   0   4  15        0.04        3.08      2.71 o
   1   4  15        4.36        6.78      2.31 o
   2   4  15        7.30        6.34      2.32 o
   3   4  15        1.82        2.98      2.53 o
  -1   5  15       20.66       22.45      2.39 o
   0   5  15       14.59       12.27      2.69 o
  -7   0  16       67.54       69.35      3.60 o
  -6   0  16       31.43       36.86      3.99 o
  -5   0  16       24.19       26.10      3.60 o
  -4   0  16       14.03       17.53      4.21 o
  -3   0  16      236.71      239.62      3.85 o
  -2   0  16      189.65      201.15      6.37 o
  -1   0  16       89.64       90.16      3.30 o
   0   0  16        2.14        1.29      2.96 o
   1   0  16      106.11      104.46      3.20 o
   2   0  16       22.06       26.87      4.21 o
   3   0  16       48.58       45.79      3.05 o
   4   0  16      151.52      145.57      8.83 o
   5   0  16       24.79       24.38      3.23 o
  -6   1  16        2.95        0.67      2.37 o
  -5   1  16       13.17       13.67      1.99 o
  -4   1  16        2.38        5.16      2.35 o
  -3   1  16        8.42        7.43      2.19 o
  -2   1  16       11.92       14.22      2.42 o
  -1   1  16       24.74       21.09      2.32 o
   0   1  16       90.92       87.49      2.56 o
   1   1  16       17.51       20.40      2.66 o
   2   1  16        0.09        3.88      1.95 o
   3   1  16        1.45        2.35      2.19 o
   4   1  16        4.62        7.59      2.70 o
   5   1  16       10.40       13.15      2.49 o
  -6   2  16        0.03        2.91      2.11 o
  -5   2  16        0.90        1.35      2.04 o
  -4   2  16        0.29        0.23      2.22 o
  -3   2  16        0.28        0.44      2.75 o
  -2   2  16        3.76        3.89      2.40 o
  -1   2  16        4.31        5.88      2.17 o
   0   2  16        1.37        3.09      2.05 o
   1   2  16        0.15        2.29      2.03 o
   2   2  16        3.43        2.30      2.31 o
   3   2  16        2.15        6.01      1.97 o
   4   2  16        1.83        2.05      2.09 o
  -5   3  16       11.15        6.27      2.87 o
  -4   3  16        3.88        4.49      2.46 o
  -3   3  16        5.13        7.90      2.47 o
  -2   3  16       16.91       17.50      2.77 o
  -1   3  16       44.76       38.79      2.65 o
   0   3  16       96.15       97.53      3.41 o
   1   3  16       15.85       14.94      2.49 o
   2   3  16        0.00        0.02      2.44 o
   3   3  16        1.52        3.57      2.74 o
  -2   4  16       60.60       62.24      3.03 o
  -1   4  16       36.61       37.41      2.31 o
   0   4  16        0.37        0.28      2.71 o
   1   4  16       30.28       33.24      3.17 o
  -5   1  17        8.72        8.58      2.56 o
  -4   1  17       13.36       16.28      2.46 o
  -3   1  17        2.71        3.63      2.15 o
  -2   1  17        0.37        4.25      2.48 o
  -1   1  17        1.96        1.92      2.48 o
   0   1  17       29.98       27.44      2.46 o
   1   1  17       56.14       51.00      2.41 o
   2   1  17       15.99       14.28      2.09 o
   3   1  17       11.53       13.37      2.32 o
  -4   2  17        0.03        0.64      2.13 o
  -3   2  17       15.92       17.17      2.19 o
  -2   2  17       95.62       90.12      2.67 o
  -1   2  17      154.82      160.96      5.81 o
   0   2  17      101.29      110.73      4.72 o
   1   2  17        4.05        4.00      2.19 o
   2   2  17       36.87       38.24      2.59 o
   3   2  17       25.06       26.35      2.90 o
  -2   3  17        2.38        4.01      2.64 o
  -1   3  17        0.01        0.11      2.46 o
   0   3  17        2.96        4.41      2.46 o
  -3   0  18        0.10        3.84      3.99 o
  -2   0  18        6.71        8.66      3.60 o
  -1   0  18       41.63       47.88      3.60 o
   0   0  18      111.66      113.08      6.68 o
   1   0  18       71.20       73.44      5.65 o
  -2   1  18        0.07        0.80      2.28 o
  -1   1  18        0.74        1.15      2.31 o
   0   1  18        3.76        5.19      2.11 o
 
